# Supplementary material for: (2E)-1-(5-Bromothiophen-2-yl)-3-(4-chloro­phen­yl)prop-2-en-1-one
Source: Acta Crystallogr Sect E Struct Rep Online. 2013 May 11;69(Pt 6):o859. doi: 10.1107/S1600536813012063 (PMC3684940; doi:10.1107/S1600536813012063)
Supplement: Supplementary file 1 [file e-69-0o859-sup1.cif]

##############################################################################
#                                                                            #
# This CIF contains the data in a paper accepted for publication in          #
# Acta Crystallographica Section E. It conforms to the requirements of       #
# Notes for Authors for Acta Crystallographica Section E, and has been       #
# peer reviewed under the auspices of the IUCr Commission on Journals.       #
#                                                                            #
# Full details of the Crystallographic Information File format               #
# are given in the paper "The Crystallographic Information File (CIF):       #
# a New Standard Archive File for Crystallography" by S. R. Hall, F. H.      #
# Allen and I. D. Brown [Acta Cryst. (1991), A47, 655-685].                  #
#                                                                            #
# The current version of the core CIF dictionary is obtainable from          #
# ftp://ftp.iucr.org/pub/cif_core.dic.                                       #
#                                                                            #
# Software is freely available for graphical display of the structure(s)     #
# in this CIF. For information consult the CIF software page                 #
# http://www.iucr.org/resources/cif/software.                                #
#                                                                            #
# This file may be used for bona fide research purposes within the           #
# scientific community so long as proper attribution is given to the journal # 
# article from which it was obtained.                                        #
#                                                                            #
##############################################################################
data_I
_audit_creation_method     SHELXL-97
_chemical_name_systematic
;
(2<i>E</i>)-1-(5-Bromothiophen-2-yl)-3-(4-chlorophenyl)prop-2-en-1-one
;
_chemical_name_common     ?
_chemical_formula_moiety     'C13 H8 Br Cl O S'
_chemical_formula_sum     'C13 H8 Br Cl O S'
_chemical_formula_iupac     'C13 H8 Br Cl O S'
_chemical_formula_weight     327.61
_chemical_melting_point     399
_symmetry_cell_setting     monoclinic
_symmetry_space_group_name_H-M     'P 21/c'
_symmetry_space_group_name_Hall     '-P 2ybc'
loop_
    _symmetry_equiv_pos_as_xyz
    'x, y, z'
    '-x, y+1/2, -z+1/2'
    '-x, -y, -z'
    'x, -y-1/2, z-1/2'
_cell_length_a     15.235(3)
_cell_length_b     13.959(3)
_cell_length_c     5.9153(11)
_cell_angle_alpha     90.00
_cell_angle_beta     93.259(3)
_cell_angle_gamma     90.00
_cell_volume     1255.9(4)
_cell_formula_units_Z     4
_cell_measurement_reflns_used     2202
_cell_measurement_theta_min     1.98
_cell_measurement_theta_max     25.00
_cell_measurement_temperature     293(2)
_exptl_crystal_description     plate
_exptl_crystal_colour     colourless
_exptl_crystal_size_max     0.24
_exptl_crystal_size_mid     0.20
_exptl_crystal_size_min     0.12
_exptl_crystal_density_diffrn     1.733
_exptl_crystal_density_meas     ?
_exptl_crystal_density_method     'not measured'
_exptl_crystal_F_000     648
_exptl_absorpt_coefficient_mu     3.630
_exptl_absorpt_correction_type     multi-scan
_exptl_absorpt_process_details     '(SADABS; Sheldrick, 2007)'
_exptl_absorpt_correction_T_min     0.7700
_exptl_absorpt_correction_T_max     1.0000
_exptl_special_details     ?
_diffrn_ambient_temperature     293(2)
_diffrn_radiation_type     MoK\a
_diffrn_radiation_wavelength     0.71073
_diffrn_radiation_source     'fine-focus sealed tube'
_diffrn_radiation_monochromator     graphite
_diffrn_measurement_device_type     'Bruker SMART CCD area-detector'
_diffrn_measurement_method     '\w and \f scans'
_diffrn_detector_area_resol_mean     ?
_diffrn_reflns_number     14247
_diffrn_reflns_av_R_equivalents     0.0226
_diffrn_reflns_av_sigmaI/netI     0.0206
_diffrn_reflns_theta_min     1.98
_diffrn_reflns_theta_max     25.00
_diffrn_reflns_theta_full     25.00
_diffrn_measured_fraction_theta_max     1.000
_diffrn_measured_fraction_theta_full     1.000
_diffrn_reflns_limit_h_min     -18
_diffrn_reflns_limit_h_max     18
_diffrn_reflns_limit_k_min     0
_diffrn_reflns_limit_k_max     16
_diffrn_reflns_limit_l_min     0
_diffrn_reflns_limit_l_max     7
_diffrn_standards_number     0
_diffrn_standards_interval_count     ?
_diffrn_standards_interval_time     ?
_diffrn_standards_decay_%     ?
_refine_special_details
;
Refinement of <i>F</i>^2^ against ALL reflections. The weighted <i>R</i>-factor
<i>wR</i> and goodness of fit <i>S</i> are based on <i>F</i>^2^, conventional
<i>R</i>-factors <i>R</i> are based on <i>F</i>, with <i>F</i> set to zero for
negative <i>F</i>^2^. The threshold expression of <i>F</i>^2^ >
2\s(<i>F</i>^2^) is used only for calculating <i>R</i>-factors(gt) <i>etc</i>.
and is not relevant to the choice of reflections for refinement.
<i>R</i>-factors based on <i>F</i>^2^ are statistically about twice as large
as those based on <i>F</i>, and <i>R</i>- factors based on ALL data will be
even larger.
;
_reflns_number_total     3032
_reflns_number_gt     2204
_reflns_threshold_expression     I>2\s(I)
_refine_ls_structure_factor_coef     Fsqd
_refine_ls_matrix_type     full
_refine_ls_R_factor_all     0.0385
_refine_ls_R_factor_gt     0.0298
_refine_ls_wR_factor_gt     0.0768
_refine_ls_wR_factor_ref     0.0805
_refine_ls_goodness_of_fit_ref     1.051
_refine_ls_restrained_S_all     1.051
_refine_ls_number_reflns     2202
_refine_ls_number_parameters     154
_refine_ls_number_restraints     0
_refine_ls_hydrogen_treatment     constr
_refine_ls_weighting_scheme     calc
_refine_ls_weighting_details
         'calc w=1/[\s^2^(Fo^2^)+(0.0473P)^2^+0.2986P] where P=(Fo^2^+2Fc^2^)/3'
_atom_sites_solution_hydrogens     geom
_atom_sites_solution_primary     direct
_atom_sites_solution_secondary     difmap
_refine_ls_shift/su_max     0.001
_refine_ls_shift/su_mean     0.000
_refine_diff_density_max     0.397
_refine_diff_density_min     -0.287
_refine_ls_extinction_method     none
_refine_ls_extinction_coef     ?
loop_
    _atom_type_symbol
    _atom_type_description
    _atom_type_scat_dispersion_real
    _atom_type_scat_dispersion_imag
    _atom_type_scat_source
    'C' 'C' 0.0033 0.0016
                         'International Tables Vol C Tables 4.2.6.8 and 6.1.1.4'
    'H' 'H' 0.0000 0.0000
                         'International Tables Vol C Tables 4.2.6.8 and 6.1.1.4'
    'Br' 'Br' -0.2901 2.4595
                         'International Tables Vol C Tables 4.2.6.8 and 6.1.1.4'
    'O' 'O' 0.0106 0.0060
                         'International Tables Vol C Tables 4.2.6.8 and 6.1.1.4'
    'S' 'S' 0.1246 0.1234
                         'International Tables Vol C Tables 4.2.6.8 and 6.1.1.4'
    'Cl' 'Cl' 0.1484 0.1585
                         'International Tables Vol C Tables 4.2.6.8 and 6.1.1.4'
_computing_data_collection     'SMART (Bruker, 2001)'
_computing_cell_refinement     'SAINT (Bruker, 2001)'
_computing_data_reduction     'SAINT (Bruker, 2001)'
_computing_structure_solution     'SHELXS97 (Sheldrick, 2008)'
_computing_structure_refinement     'SHELXL97 (Sheldrick, 2008)'
_computing_molecular_graphics     'ORTEP-3 for Windows (Farrugia, 2012)'
_computing_publication_material     'SHELXL97 (Sheldrick, 2008)'
loop_
    _atom_site_type_symbol
    _atom_site_label
    _atom_site_fract_x
    _atom_site_fract_y
    _atom_site_fract_z
    _atom_site_U_iso_or_equiv
    _atom_site_adp_type
    _atom_site_calc_flag
    _atom_site_refinement_flags
    _atom_site_occupancy
    _atom_site_symmetry_multiplicity
    _atom_site_disorder_assembly
    _atom_site_disorder_group
    Br Br1 0.876810(18) 0.34860(2) 0.10591(6) 0.06662(15) Uani d . 1 1 . .
    Cl Cl2 0.03637(5) 0.36156(7) 0.68667(14) 0.0719(3) Uani d . 1 1 . .
    S S3 0.67904(4) 0.34879(5) -0.04338(10) 0.04481(18) Uani d . 1 1 . .
    O O4 0.48985(13) 0.37196(16) -0.1517(3) 0.0642(6) Uani d . 1 1 . .
    C C5 0.13007(16) 0.37433(18) 0.5358(4) 0.0436(6) Uani d . 1 1 . .
    C C6 0.12401(15) 0.41523(19) 0.3238(4) 0.0466(6) Uani d . 1 1 . .
    H H6 0.0705 0.4381 0.2626 0.056 Uiso calc R 1 1 . .
    C C7 0.19854(15) 0.42171(17) 0.2044(4) 0.0421(6) Uani d . 1 1 . .
    H H7 0.1943 0.4480 0.0598 0.051 Uiso calc R 1 1 . .
    C C8 0.28016(15) 0.39015(16) 0.2928(4) 0.0369(5) Uani d . 1 1 . .
    C C9 0.28356(16) 0.35027(16) 0.5098(4) 0.0407(6) Uani d . 1 1 . .
    H H9 0.3372 0.3292 0.5743 0.049 Uiso calc R 1 1 . .
    C C10 0.20961(17) 0.34157(16) 0.6295(4) 0.0431(6) Uani d . 1 1 . .
    H H10 0.2129 0.3138 0.7727 0.052 Uiso calc R 1 1 . .
    C C11 0.35582(15) 0.39464(17) 0.1545(4) 0.0399(5) Uani d . 1 1 . .
    H H11 0.3445 0.4112 0.0034 0.048 Uiso calc R 1 1 . .
    C C12 0.43893(16) 0.37794(19) 0.2184(4) 0.0450(6) Uani d . 1 1 . .
    H H12 0.4544 0.3669 0.3706 0.054 Uiso calc R 1 1 . .
    C C13 0.50768(17) 0.37658(18) 0.0522(4) 0.0431(6) Uani d . 1 1 . .
    C C14 0.59921(15) 0.37793(16) 0.1398(4) 0.0371(5) Uani d . 1 1 . .
    C C15 0.63572(16) 0.40178(19) 0.3477(4) 0.0454(6) Uani d . 1 1 . .
    H H15 0.6027 0.4194 0.4684 0.055 Uiso calc R 1 1 . .
    C C16 0.72770(16) 0.39728(19) 0.3626(4) 0.0464(6) Uani d . 1 1 . .
    H H16 0.7625 0.4121 0.4922 0.056 Uiso calc R 1 1 . .
    C C17 0.75950(15) 0.36879(17) 0.1654(4) 0.0410(6) Uani d . 1 1 . .
loop_
    _atom_site_aniso_label
    _atom_site_aniso_U_11
    _atom_site_aniso_U_22
    _atom_site_aniso_U_33
    _atom_site_aniso_U_12
    _atom_site_aniso_U_13
    _atom_site_aniso_U_23
    Br1 0.03415(18) 0.0911(3) 0.0755(2) 0.00978(13) 0.01087(14) 0.00945(16)
    Cl2 0.0432(4) 0.1058(7) 0.0687(5) -0.0075(4) 0.0196(3) 0.0045(4)
    S3 0.0374(4) 0.0601(4) 0.0373(3) 0.0041(3) 0.0062(3) -0.0034(3)
    O4 0.0443(11) 0.1042(17) 0.0438(11) 0.0027(10) -0.0004(8) -0.0067(10)
    C5 0.0348(13) 0.0501(14) 0.0466(14) -0.0074(11) 0.0069(11) -0.0050(12)
    C6 0.0318(13) 0.0592(17) 0.0483(15) 0.0033(11) -0.0024(10) 0.0017(12)
    C7 0.0377(13) 0.0474(14) 0.0407(13) 0.0003(11) -0.0025(10) 0.0034(11)
    C8 0.0344(12) 0.0350(12) 0.0411(13) -0.0037(10) 0.0003(10) -0.0021(10)
    C9 0.0351(13) 0.0433(14) 0.0431(14) 0.0022(10) -0.0029(11) -0.0003(10)
    C10 0.0452(14) 0.0432(14) 0.0408(14) -0.0018(11) 0.0013(11) 0.0006(10)
    C11 0.0367(13) 0.0429(13) 0.0400(13) -0.0018(10) 0.0020(10) -0.0024(10)
    C12 0.0369(14) 0.0580(15) 0.0402(13) 0.0007(11) 0.0039(11) 0.0015(11)
    C13 0.0367(13) 0.0484(14) 0.0441(15) 0.0010(11) 0.0017(11) 0.0003(11)
    C14 0.0320(12) 0.0393(13) 0.0406(13) 0.0014(10) 0.0077(10) -0.0008(10)
    C15 0.0424(14) 0.0525(16) 0.0420(14) 0.0038(11) 0.0077(11) -0.0078(11)
    C16 0.0407(14) 0.0555(16) 0.0430(14) -0.0036(12) 0.0004(11) -0.0066(12)
    C17 0.0300(12) 0.0426(13) 0.0507(14) -0.0018(10) 0.0042(10) 0.0034(11)
_geom_special_details
;
All s.u.'s (except the s.u. in the dihedral angle between two l.s. planes) are
estimated using the full covariance matrix. The cell s.u.'s are taken into
account individually in the estimation of s.u.'s in distances, angles and
torsion angles; correlations between s.u.'s in cell parameters are only used
when they are defined by crystal symmetry. An approximate (isotropic)
treatment of cell s.u.'s is used for estimating s.u.'s involving l.s. planes.
;
loop_
    _geom_bond_atom_site_label_1
    _geom_bond_atom_site_label_2
    _geom_bond_site_symmetry_2
    _geom_bond_distance
    _geom_bond_publ_flag
    Br1 C17 . 1.863(2) ?
    Cl2 C5 . 1.735(3) ?
    S3 C17 . 1.713(3) ?
    S3 C14 . 1.723(2) ?
    O4 C13 . 1.223(3) ?
    C5 C6 . 1.376(4) ?
    C5 C10 . 1.381(4) ?
    C6 C7 . 1.374(3) ?
    C6 H6 . 0.9300 ?
    C7 C8 . 1.393(3) ?
    C7 H7 . 0.9300 ?
    C8 C9 . 1.397(3) ?
    C8 C11 . 1.452(3) ?
    C9 C10 . 1.370(3) ?
    C9 H9 . 0.9300 ?
    C10 H10 . 0.9300 ?
    C11 C12 . 1.321(3) ?
    C11 H11 . 0.9300 ?
    C12 C13 . 1.477(3) ?
    C12 H12 . 0.9300 ?
    C13 C14 . 1.460(3) ?
    C14 C15 . 1.362(3) ?
    C15 C16 . 1.400(3) ?
    C15 H15 . 0.9300 ?
    C16 C17 . 1.348(3) ?
    C16 H16 . 0.9300 ?
loop_
    _geom_angle_atom_site_label_1
    _geom_angle_atom_site_label_2
    _geom_angle_atom_site_label_3
    _geom_angle_site_symmetry_1
    _geom_angle_site_symmetry_3
    _geom_angle
    _geom_angle_publ_flag
    C17 S3 C14 . . 90.57(12) ?
    C6 C5 C10 . . 121.0(2) ?
    C6 C5 Cl2 . . 119.8(2) ?
    C10 C5 Cl2 . . 119.2(2) ?
    C7 C6 C5 . . 118.8(2) ?
    C7 C6 H6 . . 120.6 ?
    C5 C6 H6 . . 120.6 ?
    C6 C7 C8 . . 122.2(2) ?
    C6 C7 H7 . . 118.9 ?
    C8 C7 H7 . . 118.9 ?
    C7 C8 C9 . . 117.2(2) ?
    C7 C8 C11 . . 119.7(2) ?
    C9 C8 C11 . . 123.1(2) ?
    C10 C9 C8 . . 121.4(2) ?
    C10 C9 H9 . . 119.3 ?
    C8 C9 H9 . . 119.3 ?
    C9 C10 C5 . . 119.4(2) ?
    C9 C10 H10 . . 120.3 ?
    C5 C10 H10 . . 120.3 ?
    C12 C11 C8 . . 127.6(2) ?
    C12 C11 H11 . . 116.2 ?
    C8 C11 H11 . . 116.2 ?
    C11 C12 C13 . . 121.1(2) ?
    C11 C12 H12 . . 119.5 ?
    C13 C12 H12 . . 119.5 ?
    O4 C13 C14 . . 120.3(2) ?
    O4 C13 C12 . . 122.1(2) ?
    C14 C13 C12 . . 117.6(2) ?
    C15 C14 C13 . . 131.0(2) ?
    C15 C14 S3 . . 111.04(18) ?
    C13 C14 S3 . . 117.92(18) ?
    C14 C15 C16 . . 113.7(2) ?
    C14 C15 H15 . . 123.2 ?
    C16 C15 H15 . . 123.2 ?
    C17 C16 C15 . . 111.5(2) ?
    C17 C16 H16 . . 124.3 ?
    C15 C16 H16 . . 124.3 ?
    C16 C17 S3 . . 113.23(19) ?
    C16 C17 Br1 . . 127.2(2) ?
    S3 C17 Br1 . . 119.61(14) ?
loop_
    _geom_torsion_atom_site_label_1
    _geom_torsion_atom_site_label_2
    _geom_torsion_atom_site_label_3
    _geom_torsion_atom_site_label_4
    _geom_torsion_site_symmetry_1
    _geom_torsion_site_symmetry_2
    _geom_torsion_site_symmetry_3
    _geom_torsion_site_symmetry_4
    _geom_torsion
    _geom_torsion_publ_flag
    C10 C5 C6 C7 . . . . 1.0(4) ?
    Cl2 C5 C6 C7 . . . . -177.9(2) ?
    C5 C6 C7 C8 . . . . -1.4(4) ?
    C6 C7 C8 C9 . . . . 0.6(4) ?
    C6 C7 C8 C11 . . . . 177.1(2) ?
    C7 C8 C9 C10 . . . . 0.7(3) ?
    C11 C8 C9 C10 . . . . -175.7(2) ?
    C8 C9 C10 C5 . . . . -1.1(4) ?
    C6 C5 C10 C9 . . . . 0.2(4) ?
    Cl2 C5 C10 C9 . . . . 179.09(18) ?
    C7 C8 C11 C12 . . . . 171.9(3) ?
    C9 C8 C11 C12 . . . . -11.8(4) ?
    C8 C11 C12 C13 . . . . 174.2(2) ?
    C11 C12 C13 O4 . . . . -14.5(4) ?
    C11 C12 C13 C14 . . . . 167.3(2) ?
    O4 C13 C14 C15 . . . . 164.8(3) ?
    C12 C13 C14 C15 . . . . -17.0(4) ?
    O4 C13 C14 S3 . . . . -12.8(3) ?
    C12 C13 C14 S3 . . . . 165.31(18) ?
    C17 S3 C14 C15 . . . . 0.3(2) ?
    C17 S3 C14 C13 . . . . 178.47(19) ?
    C13 C14 C15 C16 . . . . -177.6(2) ?
    S3 C14 C15 C16 . . . . 0.2(3) ?
    C14 C15 C16 C17 . . . . -0.8(3) ?
    C15 C16 C17 S3 . . . . 1.0(3) ?
    C15 C16 C17 Br1 . . . . -177.94(19) ?
    C14 S3 C17 C16 . . . . -0.8(2) ?
    C14 S3 C17 Br1 . . . . 178.26(15) ?
loop_
    _geom_hbond_atom_site_label_D
    _geom_hbond_atom_site_label_H
    _geom_hbond_atom_site_label_A
    _geom_hbond_site_symmetry_A
    _geom_hbond_distance_DH
    _geom_hbond_distance_HA
    _geom_hbond_distance_DA
    _geom_hbond_angle_DHA
    _geom_hbond_publ_flag
    C10 H10 Cg2 4_555 0.93 2.87 3.557(3) 132 yes
    C16 H16 Cg2 3_657 0.93 2.96 3.480(3) 117 yes
_iucr_refine_instructions_details
;
TITL in P 21/c
CELL  0.71073  15.2350  13.9590   5.9153   90.000   93.259   90.000
ZERR     4.00   0.0030   0.0030   0.0011    0.000    0.003    0.000
LATT   1
SYMM  - X, 1/2 + Y, 1/2 - Z
SFAC  C   H  BR  O  S  CL
UNIT  52  32 4   4  4    4
MERG   2
OMIT     0.00  50.00
FMAP   2
PLAN   20
ACTA
BOND   $H
CONF
L.S.  10
WGHT    0.047300    0.298600
FVAR       0.30073
BR1   3    0.876810    0.348595    0.105913    11.00000    0.03415    0.09108 =
         0.07550    0.00945    0.01087    0.00978
CL2   6    0.036370    0.361558    0.686668    11.00000    0.04317    0.10584 =
         0.06868    0.00454    0.01956   -0.00752
S3    5    0.679037    0.348787   -0.043381    11.00000    0.03744    0.06013 =
         0.03732   -0.00341    0.00624    0.00407
O4    4    0.489850    0.371956   -0.151726    11.00000    0.04434    0.10418 =
         0.04377   -0.00672   -0.00038    0.00268
C5    1    0.130068    0.374331    0.535783    11.00000    0.03479    0.05007 =
         0.04657   -0.00503    0.00693   -0.00740
C6    1    0.124013    0.415230    0.323829    11.00000    0.03184    0.05918 =
         0.04829    0.00168   -0.00243    0.00331
AFIX  43
H6    2    0.070466    0.438067    0.262552    11.00000   -1.20000
AFIX   0
C7    1    0.198537    0.421705    0.204392    11.00000    0.03773    0.04736 =
         0.04073    0.00339   -0.00249    0.00033
AFIX  43
H7    2    0.194341    0.448031    0.059757    11.00000   -1.20000
AFIX   0
C8    1    0.280162    0.390146    0.292764    11.00000    0.03441    0.03497 =
         0.04109   -0.00210    0.00030   -0.00373
C9    1    0.283557    0.350270    0.509754    11.00000    0.03513    0.04329 =
         0.04315   -0.00035   -0.00288    0.00220
AFIX  43
H9    2    0.337200    0.329172    0.574296    11.00000   -1.20000
AFIX   0
C10   1    0.209612    0.341573    0.629492    11.00000    0.04520    0.04318 =
         0.04083    0.00055    0.00132   -0.00180
AFIX  43
H10   2    0.212926    0.313847    0.772681    11.00000   -1.20000
AFIX   0
C11   1    0.355823    0.394640    0.154511    11.00000    0.03673    0.04290 =
         0.03998   -0.00237    0.00203   -0.00180
AFIX  43
H11   2    0.344466    0.411202    0.003391    11.00000   -1.20000
AFIX   0
C12   1    0.438934    0.377936    0.218437    11.00000    0.03690    0.05797 =
         0.04018    0.00152    0.00390    0.00075
AFIX  43
H12   2    0.454383    0.366856    0.370553    11.00000   -1.20000
AFIX   0
C13   1    0.507683    0.376577    0.052239    11.00000    0.03674    0.04838 =
         0.04412    0.00026    0.00170    0.00096
C14   1    0.599213    0.377928    0.139762    11.00000    0.03204    0.03933 =
         0.04062   -0.00082    0.00768    0.00139
C15   1    0.635718    0.401775    0.347688    11.00000    0.04244    0.05248 =
         0.04195   -0.00776    0.00773    0.00379
AFIX  43
H15   2    0.602665    0.419392    0.468413    11.00000   -1.20000
AFIX   0
C16   1    0.727696    0.397278    0.362632    11.00000    0.04070    0.05546 =
         0.04296   -0.00660    0.00040   -0.00357
AFIX  43
H16   2    0.762463    0.412075    0.492249    11.00000   -1.20000
AFIX   0
C17   1    0.759495    0.368791    0.165408    11.00000    0.02995    0.04260 =
         0.05067    0.00342    0.00422   -0.00182
HKLF 4
REM  jey7 in P 21/c
REM R1 =  0.0298 for   1825 Fo > 4sig(Fo)  and  0.0385 for all   2202 data
REM    154 parameters refined using      0 restraints
END
WGHT      0.0468      0.3117
REM Highest difference peak  0.397,  deepest hole -0.287,  1-sigma level  0.067
Q1    1   0.8598  0.2917  0.1483  11.00000  0.05    0.40
Q2    1   0.8790  0.2841  0.1636  11.00000  0.05    0.39
Q3    1   0.8622  0.3892  0.2119  11.00000  0.05    0.38
Q4    1   0.8591  0.3561 -0.0186  11.00000  0.05    0.28
Q5    1   0.9001  0.3420  0.1075  11.00000  0.05    0.23
Q6    1   0.1848  0.4867  0.0614  11.00000  0.05    0.18
Q7    1   0.7283  0.3575  0.0686  11.00000  0.05    0.18
Q8    1   0.7352  0.3378  0.3048  11.00000  0.05    0.17
Q9    1   0.4813  0.3191 -0.0813  11.00000  0.05    0.17
Q10   1   0.0625  0.2983  0.7623  11.00000  0.05    0.17
Q11   1   0.1744  0.3148  0.5703  11.00000  0.05    0.16
Q12   1   0.1771  0.4621  0.2810  11.00000  0.05    0.16
Q13   1   0.6040  0.4354  0.2519  11.00000  0.05    0.16
Q14   1   0.0773  0.2797  0.7149  11.00000  0.05    0.16
Q15   1   0.9767  0.2622 -0.0635  11.00000  0.05    0.16
Q16   1   0.2416  0.2532  0.8127  11.00000  0.05    0.15
Q17   1   0.0610  0.4182  0.7049  11.00000  0.05    0.15
Q18   1   0.7815  0.2574 -0.0055  11.00000  0.05    0.15
Q19   1   0.6338  0.3464  0.0416  11.00000  0.05    0.15
Q20   1   0.2436  0.4435  0.2572  11.00000  0.05    0.15
;
data_global
_journal_data_validation_number     ?
_journal_date_recd_electronic     2013-04-09
_journal_date_accepted     2013-05-03
_journal_name_full     'Acta Crystallographica, Section E'
_journal_year     2013
_journal_volume     69
_journal_issue      6
_journal_page_first     o859
_journal_page_last     o859
_journal_paper_category     QO
_journal_paper_doi     10.1107/S1600536813012063
_journal_coeditor_code     BG2505
_publ_contact_author_name     'H.C.Devarajegowda'
_publ_contact_author_address
;
Department of Physics
Yuvaraja's College (Constituent College)
University of Mysore,  Mysore 570 005
Karnataka
India
;
_publ_contact_author_email     'devarajegowda@yahoo.com'
_publ_contact_author_fax     '+91 0821 2419292'
_publ_contact_author_phone     '+91 0821 2518101'
_publ_section_title
;
(2<i>E</i>)-1-(5-Bromothiophen-2-yl)-3-(4-chlorophenyl)prop-2-en-1-one
;
loop_
    _publ_author_name
    _publ_author_address
    'H. D. Kavitha'
;
Department of Physics
Govt. Science College
Hassan 573 201
Karnataka, India
;
    'K. R. Roopashree'
;
Department of Physics
Yuvaraja's College (Constituent College)
University of Mysore, Mysore 570 005
Karnataka, India
;
    'Suresh B Vepuri'
;
Institute of Pharmacy
GITAM University
Visakhapatnam-45
Andhrapradesh
India
;
    'H. C. Devarajegowda'
;
Department of Physics
Yuvaraja's College (Constituent College)
University of Mysore
Mysore 570 005
Karnataka
India
;
    'Venkatesh B. Devaru'
;
Department of Physics
P. G. Department of Physics
LVD College, Raichur 584 103
Karnataka, India
;
