# Supplementary material for: (2E)-1-(5-Bromothiophen-2-yl)-3-(4-chloro­phen­yl)prop-2-en-1-one
Source: Acta Crystallogr Sect E Struct Rep Online. 2013 May 11;69(Pt 6):o859. doi: 10.1107/S1600536813012063 (PMC3684940; doi:10.1107/S1600536813012063)
Supplement: Supplementary file 2 [file e-69-0o859-Isup2.hkl]

#
# h,k,l, Fc-squared, Fo-squared, sigma(Fo-squared) and status flag
#
data_I
_shelx_title ' jey7 in P 21/c'
_shelx_refln_list_code          4
_shelx_F_calc_maximum      370.49
_exptl_crystal_F_000       683.92
_reflns_d_resolution_high  0.8409
 
loop_
 _symmetry_equiv_pos_as_xyz
 'x, y, z'
 '-x, y+1/2, -z+1/2'
 '-x, -y, -z'
 'x, -y-1/2, z-1/2'
 
_cell_length_a    15.2350
_cell_length_b    13.9590
_cell_length_c     5.9153
_cell_angle_alpha  90.000
_cell_angle_beta   93.259
_cell_angle_gamma  90.000
 
_shelx_F_squared_multiplier     1.000
 
loop_
 _refln_index_h
 _refln_index_k
 _refln_index_l
 _refln_F_squared_calc
 _refln_F_squared_meas
 _refln_F_squared_sigma
 _refln_observed_status
   2   0   0     1484.74     1566.05     16.60 o
   3   0   0     1042.76     1193.18     14.39 o
   4   0   0     4161.27     4406.18     38.18 o
   5   0   0    14403.78    14610.84    117.87 o
   6   0   0     1421.45     1455.48     16.60 o
   7   0   0     1894.59     1947.32     21.25 o
   8   0   0     7909.30     8640.05     74.59 o
   9   0   0     2774.12     2641.25     28.33 o
  10   0   0      124.13      109.79      5.76 o
  11   0   0     6279.23     6624.11     72.49 o
  12   0   0     5710.07     5567.94     62.97 o
  13   0   0     5412.06     5527.87     80.90 o
  14   0   0      226.18      300.81     16.27 o
  15   0   0      330.53      365.34     18.48 o
  16   0   0     1221.37     1234.80     33.53 o
  17   0   0       55.99       79.58     12.17 o
  18   0   0       25.28       45.16     11.18 o
   1   1   0     2947.56     2964.20     22.02 o
   2   1   0      312.88      331.36      3.21 o
   3   1   0     1124.93     1110.29      8.08 o
   4   1   0      439.45      430.19      4.65 o
   5   1   0    11439.15    12049.83     69.39 o
   6   1   0     9447.03     9714.37     57.33 o
   7   1   0     6375.80     6834.17     42.17 o
   8   1   0      851.84      740.30      8.30 o
   9   1   0      103.08      117.32      3.87 o
  10   1   0     3012.84     3111.84     23.46 o
  11   1   0      155.24      150.41      5.98 o
  12   1   0      623.33      619.67     12.51 o
  13   1   0       71.68       75.59      7.53 o
  14   1   0      620.37      610.59     15.61 o
  15   1   0     1475.26     1476.95     25.34 o
  16   1   0       25.96       56.00      7.86 o
  17   1   0      392.31      421.56     14.83 o
  18   1   0      333.89      338.78     14.39 o
   0   2   0     1393.53     1673.73     22.47 o
   1   2   0      865.68      888.94      7.19 o
   2   2   0        5.03        5.64      0.77 o
   3   2   0       29.68       33.87      1.44 o
   4   2   0      281.81      276.69      3.98 o
   5   2   0     1070.91     1121.91      9.30 o
   6   2   0       95.46      109.24      3.32 o
   7   2   0      418.48      428.20      5.98 o
   8   2   0       98.32       97.95      3.43 o
   9   2   0      473.95      463.51      6.97 o
  10   2   0        0.00        0.00      2.10 o
  11   2   0      810.63      815.23     14.06 o
  12   2   0      169.17      189.25      7.86 o
  13   2   0       33.59       28.33      4.98 o
  14   2   0       67.89       68.06      7.42 o
  15   2   0       40.56       43.16      7.19 o
  16   2   0       75.83       63.75      8.41 o
  17   2   0        3.03        5.87      6.20 o
   1   3   0       19.77       20.47      1.11 o
   2   3   0     1128.18     1242.21      9.52 o
   3   3   0      158.94      161.70      2.66 o
   4   3   0       55.36       49.25      1.88 o
   5   3   0      639.07      652.54      7.64 o
   6   3   0      338.93      289.86      5.09 o
   7   3   0     2470.97     2631.18     19.15 o
   8   3   0      119.29      116.32      3.65 o
   9   3   0       17.31       17.27      2.43 o
  10   3   0       25.67       28.78      2.88 o
  11   3   0       10.80       13.39      3.54 o
  12   3   0      271.99      280.34      9.08 o
  13   3   0      230.87      221.35      8.52 o
  14   3   0        1.92        6.64      4.76 o
  15   3   0      178.39      186.38     10.18 o
  16   3   0        2.79        4.09      5.98 o
  17   3   0        4.50        0.55      6.20 o
   0   4   0   137259.97   110086.09    866.47 o
   1   4   0      186.41      158.60      2.88 o
   2   4   0        1.63        8.08      1.11 o
   3   4   0      135.15      140.56      2.99 o
   4   4   0     1011.59      961.32      8.30 o
   5   4   0     7181.11     7558.98     45.49 o
   6   4   0      435.39      427.54      6.09 o
   7   4   0     1095.64     1187.10     12.73 o
   8   4   0     4059.86     4446.80     32.32 o
   9   4   0      901.89      814.35      9.52 o
  10   4   0       45.23       39.62      3.43 o
  11   4   0     2975.97     3085.72     28.55 o
  12   4   0     2322.71     2437.39     27.78 o
  13   4   0     2660.22     2700.13     30.55 o
  14   4   0      169.30      177.85      8.63 o
  15   4   0       38.53       47.15      7.08 o
  16   4   0      491.24      509.55     15.61 o
  17   4   0       28.26       18.26      6.86 o
   1   5   0     5822.94     5975.33     38.40 o
   2   5   0     2692.23     2752.59     18.15 o
   3   5   0     1212.98     1173.37     11.18 o
   4   5   0       74.08       60.98      2.43 o
   5   5   0    10063.16    10394.24     61.31 o
   6   5   0     7814.86     7860.45     48.03 o
   7   5   0     3469.25     3480.72     24.35 o
   8   5   0     1429.31     1371.37     13.50 o
   9   5   0       21.62       23.91      2.99 o
  10   5   0     3798.01     3611.21     28.66 o
  11   5   0      378.48      350.51      8.52 o
  12   5   0      373.69      366.00     10.40 o
  13   5   0       25.56       31.32      5.31 o
  14   5   0      959.63      964.53     17.04 o
  15   5   0     1606.32     1624.82     23.68 o
  16   5   0       40.25       45.04      7.97 o
  17   5   0      486.48      532.79     16.60 o
   0   6   0     5456.07     5522.23     47.59 o
   1   6   0     2712.91     2733.00     19.92 o
   2   6   0        0.47        2.66      1.55 o
   3   6   0      222.06      217.14      3.87 o
   4   6   0     1054.50     1013.45     10.18 o
   5   6   0     2837.44     2886.84     20.59 o
   6   6   0      287.59      285.54      5.20 o
   7   6   0     1088.83     1094.57     10.96 o
   8   6   0      193.20      171.66      4.65 o
   9   6   0     1651.34     1584.97     15.94 o
  10   6   0       14.52       13.72      2.99 o
  11   6   0     2793.42     2456.54     26.89 o
  12   6   0      581.42      529.36     11.73 o
  13   6   0      125.62      123.51      7.64 o
  14   6   0      327.17      308.01     10.29 o
  15   6   0      140.49      146.98      9.41 o
  16   6   0      295.97      294.39     15.38 o
   1   7   0      458.30      449.67      6.31 o
   2   7   0      660.16      686.52      8.08 o
   3   7   0      980.95      981.69      9.19 o
   4   7   0      186.23      192.57      4.54 o
   5   7   0      845.20      841.02      8.96 o
   6   7   0     1623.85     1649.05     14.28 o
   7   7   0       96.21      102.15      3.76 o
   8   7   0        0.43        0.44      2.32 o
   9   7   0      278.60      284.66      6.75 o
  10   7   0      883.96      848.99     12.62 o
  11   7   0       40.03       36.41      4.87 o
  12   7   0       14.71       12.40      5.09 o
  13   7   0      167.19      152.29      8.96 o
  14   7   0      130.41      133.25      9.63 o
  15   7   0       62.75       57.44      8.19 o
  16   7   0       15.20       20.70      8.52 o
   0   8   0     7359.02     7569.49     64.86 o
   1   8   0      155.31      156.60      4.21 o
   2   8   0      485.72      486.30      7.08 o
   3   8   0       30.29       29.00      2.66 o
   4   8   0       82.92       81.12      3.54 o
   5   8   0      651.31      688.40     10.07 o
   6   8   0        2.42        2.66      2.55 o
   7   8   0      110.99      126.72      4.76 o
   8   8   0      483.06      534.56      9.74 o
   9   8   0       11.32       12.40      3.54 o
  10   8   0        1.75        4.21      3.65 o
  11   8   0      233.87      234.08      8.63 o
  12   8   0       37.92       39.51      6.42 o
  13   8   0      232.84      256.32     10.85 o
  14   8   0       53.71       54.01      7.53 o
  15   8   0       93.40      103.92      9.30 o
   1   9   0     1271.37     1295.78     14.50 o
   2   9   0      461.18      465.17      7.30 o
   3   9   0       93.75       95.29      3.87 o
   4   9   0        1.59        0.00      2.77 o
   5   9   0     1703.86     1658.46     17.38 o
   6   9   0     1232.59     1205.69     13.28 o
   7   9   0      662.21      635.83      9.52 o
   8   9   0      644.30      622.66     10.85 o
   9   9   0       32.45       37.96      4.65 o
  10   9   0      880.08      878.09     15.16 o
  11   9   0      113.41      129.27      7.19 o
  12   9   0       79.35       85.33      7.75 o
  13   9   0       41.82       32.43      6.75 o
  14   9   0      221.75      230.42     11.18 o
  15   9   0      424.83      442.59     14.61 o
   0  10   0     2434.22     2267.95     30.55 o
   1  10   0     1114.19     1050.30     13.17 o
   2  10   0        3.66        9.96      3.10 o
   3  10   0      119.52      106.47      4.98 o
   4  10   0      367.10      343.65      7.75 o
   5  10   0      907.36      814.90     11.95 o
   6  10   0      117.81      106.47      4.76 o
   7  10   0      289.98      282.77      7.64 o
   8  10   0       15.04       16.71      4.21 o
   9  10   0      790.13      782.69     12.95 o
  10  10   0       55.04       62.86      5.53 o
  11  10   0     1239.40     1209.01     18.81 o
  12  10   0      235.20      244.26     10.74 o
  13  10   0       53.05       53.35      7.53 o
  14  10   0      248.24      248.69     11.51 o
   1  11   0      328.96      330.70      7.97 o
   2  11   0       88.77       83.56      4.98 o
   3  11   0      407.53      393.78      8.74 o
   4  11   0      280.72      288.42      7.75 o
   5  11   0      757.04      744.62     12.28 o
   6  11   0     1281.32     1211.11     17.60 o
   7  11   0        2.92        0.00      4.09 o
   8  11   0       27.39       24.13      5.31 o
   9  11   0      125.96      126.17      7.53 o
  10  11   0      637.41      641.80     13.95 o
  11  11   0        3.42        0.00      5.09 o
  12  11   0        0.27        8.08      6.09 o
  13  11   0       25.25       20.14      6.64 o
   0  12   0        2.00        2.77      5.42 o
   1  12   0      157.79      148.75      6.31 o
   2  12   0      333.26      327.27      8.52 o
   3  12   0        1.63        0.00      3.54 o
   4  12   0      261.43      236.18      7.53 o
   5  12   0       14.44       19.48      4.54 o
   6  12   0       67.86       64.74      6.09 o
   7  12   0        1.23        3.32      4.76 o
   8  12   0       13.42       16.38      5.20 o
   9  12   0      147.87      132.26      8.08 o
  10  12   0        0.42        3.43      5.42 o
  11  12   0        0.75        1.99      6.31 o
  12  12   0       76.22       85.11     10.74 o
   1  13   0       32.67       28.78      4.76 o
   2  13   0        0.20        1.22      3.87 o
   3  13   0       14.41       11.51      4.54 o
   4  13   0        1.76        0.00      4.09 o
   5  13   0       15.56       23.24      5.53 o
   6  13   0        7.44        5.87      5.20 o
   7  13   0       67.49       77.25      6.97 o
   8  13   0       86.92       91.75      7.53 o
   9  13   0       26.96       27.78      6.09 o
  10  13   0       12.64       12.17      6.75 o
  11  13   0        2.11       11.62      6.86 o
   0  14   0      219.62      249.35     11.84 o
   1  14   0      164.35      167.01      7.30 o
   2  14   0        0.89        5.09      4.43 o
   3  14   0       24.69       29.22      5.42 o
   4  14   0       17.64       30.10      5.76 o
   5  14   0       62.42       70.17      7.19 o
   6  14   0       14.55        6.86      5.42 o
   7  14   0       12.40       16.16      5.98 o
   8  14   0        5.92        0.00      5.76 o
   9  14   0      122.22      129.05      8.52 o
   1  15   0       60.83       86.44      6.86 o
   2  15   0        1.29        0.89      4.87 o
   3  15   0       37.95       35.75      5.64 o
   4  15   0       84.56       77.36      8.96 o
   5  15   0      123.19      125.84      8.41 o
   6  15   0      203.97      220.46     10.07 o
   7  15   0        0.92        5.42      6.97 o
   0  16   0       67.77       73.60     12.40 o
   1  16   0       20.45       27.12      6.42 o
   2  16   0       98.49       97.06      8.08 o
   3  16   0       29.60       24.90      7.53 o
   4  16   0       50.99       56.78      8.41 o
 -18   1   1        0.67        0.00      6.75 o
 -17   1   1       37.18       33.87      7.86 o
 -16   1   1     1192.64     1178.91     23.80 o
 -15   1   1      363.78      365.45     13.61 o
 -14   1   1        4.85        1.33      4.76 o
 -13   1   1      118.93      131.70      6.86 o
 -12   1   1       91.47       91.09      5.64 o
 -11   1   1     3667.66     3699.08     33.20 o
 -10   1   1       55.77       56.55      4.32 o
  -9   1   1       72.68       82.56      4.32 o
  -8   1   1       20.15       12.40      1.88 o
  -7   1   1      307.49      279.23      5.09 o
  -6   1   1      536.07      535.33      6.64 o
  -5   1   1     3742.54     3851.15     26.23 o
  -4   1   1     4110.55     4375.08     31.10 o
  -3   1   1     5709.49     6306.47     36.85 o
  -2   1   1      875.76      997.40      7.19 o
  -1   1   1     2931.38     3286.04     22.58 o
   0   1   1     3990.44     4468.16     30.32 o
   1   1   1       37.14       39.84      1.33 o
   2   1   1     3334.99     3480.72     22.58 o
   3   1   1        0.97        1.88      0.89 o
   4   1   1      589.27      586.13      6.09 o
   5   1   1     1007.77      946.38      7.97 o
   6   1   1     1282.50     1420.40     11.29 o
   7   1   1      797.25      921.81      8.96 o
   8   1   1     1216.06     1201.60     11.18 o
   9   1   1     5649.88     5650.83     36.97 o
  10   1   1     1415.81     1361.63     14.61 o
  11   1   1       41.54       43.61      4.21 o
  12   1   1        4.77        5.64      3.43 o
  13   1   1       19.20       34.53      5.98 o
  14   1   1      572.32      554.48     15.27 o
  15   1   1        0.32        0.66      5.42 o
  16   1   1      147.44      142.11      9.96 o
  17   1   1       35.86       50.80      7.97 o
 -17   2   1     1417.34     1377.90     26.67 o
 -16   2   1      989.61     1043.77     22.47 o
 -15   2   1      171.30      164.24      8.96 o
 -14   2   1      390.61      380.28     11.40 o
 -13   2   1      573.41      593.99     11.84 o
 -12   2   1     1697.76     1684.58     19.81 o
 -11   2   1     4300.60     4324.29     36.97 o
 -10   2   1     8913.15     8589.36     63.31 o
  -9   2   1     3885.39     3812.64     29.11 o
  -8   2   1     5548.52     6145.44     39.07 o
  -7   2   1     1065.75     1208.02     11.51 o
  -6   2   1    20957.98    21950.35    124.18 o
  -5   2   1     7027.22     7165.09     42.72 o
  -4   2   1     3037.35     3394.84     23.13 o
  -3   2   1        2.06        0.00      1.44 o
  -2   2   1      301.49      271.82      3.43 o
  -1   2   1    13666.34    14665.85     88.21 o
   0   2   1    13069.53    13935.62     99.50 o
   1   2   1    24625.06    25137.45    149.41 o
   2   2   1    26061.39    27333.90    151.96 o
   3   2   1    11874.43    12093.43     73.49 o
   4   2   1    22628.89    22924.18    148.53 o
   5   2   1      155.27      179.40      3.76 o
   6   2   1     1468.33     1469.87     12.84 o
   7   2   1     4412.93     4873.01     33.98 o
   8   2   1     2806.63     2853.09     20.81 o
   9   2   1      280.30      236.95      5.87 o
  10   2   1     6156.77     6347.31     45.16 o
  11   2   1      725.28      676.33     10.29 o
  12   2   1       57.85       69.50      4.98 o
  13   2   1      118.95      111.34      7.97 o
  14   2   1     2035.61     1931.39     29.11 o
  15   2   1     2507.97     2573.85     35.64 o
  16   2   1      385.08      437.05     15.05 o
  17   2   1      222.73      224.45     12.06 o
 -17   3   1       28.77       25.57      7.64 o
 -16   3   1     2265.45     2335.90     34.97 o
 -15   3   1     1135.94     1137.18     19.92 o
 -14   3   1      117.19      133.70      7.86 o
 -13   3   1        3.78        1.77      4.54 o
 -12   3   1       40.63       44.93      5.53 o
 -11   3   1     8744.86     8752.60     72.05 o
 -10   3   1      763.32      696.70     12.51 o
  -9   3   1       23.81       21.14      2.77 o
  -8   3   1      889.23      880.86      9.52 o
  -7   3   1     2082.85     2060.99     15.94 o
  -6   3   1      948.79      914.40      9.30 o
  -5   3   1     7591.86     7726.32     49.25 o
  -4   3   1     7377.25     7438.23     43.83 o
  -3   3   1     8271.51     8693.28     53.79 o
  -2   3   1     8653.95     8941.30     51.35 o
  -1   3   1     6655.99     7547.02     43.72 o
   0   3   1     9481.45     9552.12     54.56 o
   1   3   1     3444.26     3636.55     25.68 o
   2   3   1    11242.40    11633.36     66.18 o
   3   3   1      196.72      182.17      2.99 o
   4   3   1     5324.30     5438.34     38.40 o
   5   3   1     5490.66     5443.65     35.97 o
   6   3   1      806.07      883.41      9.30 o
   7   3   1       80.71       93.30      3.54 o
   8   3   1     2550.30     2606.61     21.36 o
   9   3   1     9526.35     9586.98     63.53 o
  10   3   1     2832.01     2741.19     23.68 o
  11   3   1       36.29       35.75      3.76 o
  12   3   1       20.75       25.68      3.76 o
  13   3   1      411.74      413.81     12.95 o
  14   3   1     1946.05     1889.11     28.78 o
  15   3   1        8.08        8.96      6.20 o
  16   3   1      595.61      571.75     16.05 o
  17   3   1      172.49      179.18     11.29 o
 -17   4   1      325.58      320.51     13.83 o
 -16   4   1      246.95      252.89     10.85 o
 -15   4   1       83.87       83.23      7.30 o
 -14   4   1      419.43      422.00     12.06 o
 -13   4   1       86.25       94.96      6.97 o
 -12   4   1       20.88       16.49      4.09 o
 -11   4   1       55.19       51.80      4.54 o
 -10   4   1     1357.90     1315.92     17.93 o
  -9   4   1      844.73      791.66     11.40 o
  -8   4   1      489.62      489.07      7.42 o
  -7   4   1      703.30      747.39      8.85 o
  -6   4   1     1592.65     1558.52     12.73 o
  -5   4   1     3923.95     4159.27     26.78 o
  -4   4   1       28.10       28.55      1.88 o
  -3   4   1      347.41      352.50      4.43 o
  -2   4   1     1237.51     1299.10      9.85 o
  -1   4   1    11013.70    11439.23     70.06 o
   0   4   1     2467.62     2638.15     17.04 o
   1   4   1     6180.92     6452.56     38.07 o
   2   4   1       54.37       61.31      2.10 o
   3   4   1     1810.03     1779.76     13.83 o
   4   4   1     3021.79     2771.41     21.58 o
   5   4   1       58.64       56.89      2.55 o
   6   4   1      409.83      375.63      5.31 o
   7   4   1      831.53      846.88      9.85 o
   8   4   1     1089.55     1090.04     12.06 o
   9   4   1        4.52        4.98      2.55 o
  10   4   1     1194.86     1188.76     13.72 o
  11   4   1      702.91      665.16     10.40 o
  12   4   1        3.17        0.00      3.32 o
  13   4   1      148.71      153.51      8.85 o
  14   4   1      230.50      228.10     10.85 o
  15   4   1      263.07      240.16     11.51 o
  16   4   1       26.98       35.75      6.97 o
  17   4   1        8.71        0.00      5.98 o
 -17   5   1       14.22        2.99      7.97 o
 -16   5   1       13.55       24.35      6.20 o
 -15   5   1       32.39       20.81      5.87 o
 -14   5   1       19.95       12.51      5.20 o
 -13   5   1      250.33      267.17      9.52 o
 -12   5   1      441.40      469.04     11.62 o
 -11   5   1       19.90       24.35      3.98 o
 -10   5   1      226.50      221.68      8.63 o
  -9   5   1      256.41      251.79      7.42 o
  -8   5   1      256.00      252.45      5.20 o
  -7   5   1      485.83      499.48      6.86 o
  -6   5   1      110.03      119.75      3.65 o
  -5   5   1       49.03       44.60      2.32 o
  -4   5   1        1.50        2.55      1.44 o
  -3   5   1      264.87      264.29      4.09 o
  -2   5   1      748.63      769.63      7.19 o
  -1   5   1      419.77      449.34      5.09 o
   0   5   1       19.90       14.06      1.55 o
   1   5   1     2018.55     2142.11     15.83 o
   2   5   1       43.25       48.03      2.43 o
   3   5   1       12.85       13.95      1.66 o
   4   5   1      879.03      839.80      8.63 o
   5   5   1      451.10      463.84      7.08 o
   6   5   1      485.65      493.61      6.97 o
   7   5   1      916.70     1013.56     11.18 o
   8   5   1       14.35       18.48      2.88 o
   9   5   1       92.44      106.14      4.43 o
  10   5   1       59.65       63.08      4.32 o
  11   5   1        5.43        0.89      3.10 o
  12   5   1       32.23       34.20      3.98 o
  13   5   1      329.41      306.46      9.96 o
  14   5   1        5.76       11.07      6.09 o
  15   5   1       58.10       73.93      8.19 o
  16   5   1       32.53       26.23      6.75 o
 -16   6   1      105.96      106.80      9.41 o
 -15   6   1       89.33       93.08      8.85 o
 -14   6   1       54.32       67.84      7.64 o
 -13   6   1        5.86       13.83      5.53 o
 -12   6   1      139.80      147.20      8.30 o
 -11   6   1     1441.25     1429.36     19.37 o
 -10   6   1     1595.20     1529.08     19.59 o
  -9   6   1      631.68      600.63      9.08 o
  -8   6   1     1154.50     1186.66     11.84 o
  -7   6   1      216.59      208.95      4.98 o
  -6   6   1     4260.53     4607.28     30.55 o
  -5   6   1      739.29      740.97      7.97 o
  -4   6   1      427.09      412.71      5.98 o
  -3   6   1       30.04       31.10      2.32 o
  -2   6   1        7.81        9.41      1.88 o
  -1   6   1     1051.68     1048.98     10.07 o
   0   6   1     1181.97     1246.86     10.29 o
   1   6   1     6117.15     6410.50     39.07 o
   2   6   1     4254.98     4499.04     28.66 o
   3   6   1     1276.65     1220.63     10.51 o
   4   6   1     3001.99     2932.99     22.02 o
   5   6   1        0.17        2.43      1.66 o
   6   6   1        4.71        3.98      1.99 o
   7   6   1      899.95      954.79     12.17 o
   8   6   1      465.75      444.47      8.41 o
   9   6   1      138.72      129.27      4.98 o
  10   6   1     1146.82     1181.01     14.06 o
  11   6   1      111.44      128.83      5.64 o
  12   6   1       12.40       14.28      3.65 o
  13   6   1       32.26       31.10      5.31 o
  14   6   1      386.74      417.69     13.50 o
  15   6   1      403.52      424.22     14.28 o
  16   6   1       83.68       95.51     10.40 o
 -16   7   1     1078.14     1166.40     23.46 o
 -15   7   1      491.39      488.63     15.05 o
 -14   7   1       68.41       77.92      8.08 o
 -13   7   1        0.94       10.07      5.53 o
 -12   7   1       28.48       36.85      6.20 o
 -11   7   1     4111.21     4167.79     45.27 o
 -10   7   1      396.42      378.84      9.52 o
  -9   7   1       32.90       33.53      3.98 o
  -8   7   1      503.94      478.56      8.52 o
  -7   7   1      863.11      834.82     10.51 o
  -6   7   1      245.86      240.27      5.64 o
  -5   7   1     2849.41     2851.20     22.58 o
  -4   7   1     2153.51     2191.47     18.37 o
  -3   7   1     2580.37     2655.31     21.03 o
  -2   7   1     4737.11     4802.07     33.42 o
  -1   7   1     2452.79     2622.66     20.36 o
   0   7   1     3833.31     3770.80     24.79 o
   1   7   1     1620.68     1639.20     13.17 o
   2   7   1     4209.55     4265.52     32.54 o
   3   7   1      229.07      193.24      4.21 o
   4   7   1     2070.15     2046.93     17.04 o
   5   7   1     2491.04     2478.45     20.25 o
   6   7   1      120.22      124.95      4.32 o
   7   7   1       15.96       14.50      2.88 o
   8   7   1      969.62      967.63     11.84 o
   9   7   1     3672.65     3620.39     29.22 o
  10   7   1     1564.18     1558.85     18.37 o
  11   7   1        2.01        3.65      3.65 o
  12   7   1        9.75        3.21      3.98 o
  13   7   1      186.70      188.15      9.52 o
  14   7   1     1301.20     1276.85     22.58 o
  15   7   1        3.11       14.61      7.75 o
  16   7   1      277.76      286.54     14.72 o
 -15   8   1       78.95       82.01      8.85 o
 -14   8   1      383.53      378.95     13.28 o
 -13   8   1       66.85       73.16      7.75 o
 -12   8   1       17.15       23.35      6.09 o
 -11   8   1       44.84       46.04      6.20 o
 -10   8   1     1519.08     1462.12     22.13 o
  -9   8   1      911.69      846.99     12.84 o
  -8   8   1      322.60      297.60      6.86 o
  -7   8   1      349.28      331.80      6.97 o
  -6   8   1     1668.10     1702.18     16.49 o
  -5   8   1     2529.58     2499.81     21.14 o
  -4   8   1        7.78        9.96      2.55 o
  -3   8   1      503.20      485.09      7.42 o
  -2   8   1      548.79      545.74      7.75 o
  -1   8   1     7975.75     8030.89     52.90 o
   0   8   1      647.22      656.41      8.52 o
   1   8   1     2790.60     2843.68     20.36 o
   2   8   1       14.42       12.51      2.21 o
   3   8   1     2256.54     2175.20     18.26 o
   4   8   1     2982.82     2811.47     22.25 o
   5   8   1      115.57      110.12      4.09 o
   6   8   1      457.79      449.34      7.53 o
   7   8   1      454.94      441.81      8.63 o
   8   8   1      840.39      763.66     11.62 o
   9   8   1       33.43       27.12      4.21 o
  10   8   1      878.00      854.41     13.28 o
  11   8   1      663.40      645.01     11.84 o
  12   8   1        5.22        3.87      4.54 o
  13   8   1      106.88      121.63      8.74 o
  14   8   1      149.16      163.25      9.74 o
  15   8   1      299.51      306.13     14.39 o
 -15   9   1      158.99      135.36     10.29 o
 -14   9   1        1.54        0.00      5.98 o
 -13   9   1      158.90      165.24      9.85 o
 -12   9   1      334.26      335.34     11.95 o
 -11   9   1      287.59      270.93     10.74 o
 -10   9   1      205.88      198.44      8.08 o
  -9   9   1      198.90      197.78      7.64 o
  -8   9   1      107.76      123.96      5.42 o
  -7   9   1      786.06      745.95     10.51 o
  -6   9   1      615.34      600.74      9.30 o
  -5   9   1      296.98      301.04      6.64 o
  -4   9   1      783.38      798.74     10.40 o
  -3   9   1       81.58       78.69      3.87 o
  -2   9   1      852.26      793.43     10.07 o
  -1   9   1      120.79      118.20      4.32 o
   0   9   1      593.09      545.29      7.97 o
   1   9   1     1078.71     1107.52     13.39 o
   2   9   1        9.46        5.76      2.77 o
   3   9   1       60.41       47.81      3.76 o
   4   9   1      985.81      936.86     12.06 o
   5   9   1      956.15      903.11     12.17 o
   6   9   1       71.25       64.97      4.54 o
   7   9   1      277.16      265.29      7.30 o
   8   9   1       53.74       50.69      4.65 o
   9   9   1      613.51      581.93     10.96 o
  10   9   1       20.44       20.03      4.43 o
  11   9   1       66.67       73.93      5.87 o
  12   9   1       15.19       20.25      5.31 o
  13   9   1      397.43      386.03     13.06 o
  14   9   1      132.40      143.55      9.63 o
 -14  10   1        1.50       10.29      6.75 o
 -13  10   1      112.79      117.20      9.08 o
 -12  10   1       53.93       38.74      6.86 o
 -11  10   1      110.71      114.88      8.41 o
 -10  10   1        0.01        0.00      4.43 o
  -9  10   1        4.75        3.54      4.21 o
  -8  10   1       12.28       10.62      3.65 o
  -7  10   1        1.50        4.98      3.32 o
  -6  10   1      137.83      149.74      5.53 o
  -5  10   1       72.11       62.53      4.21 o
  -4  10   1        0.47        0.00      2.77 o
  -3  10   1       43.70       41.17      4.09 o
  -2  10   1       88.82       82.67      4.65 o
  -1  10   1      222.42      221.68      6.42 o
   0  10   1        1.04        1.88      2.99 o
   1  10   1      454.10      442.04      8.63 o
   2  10   1       76.38      100.82      4.98 o
   3  10   1        3.97        3.43      2.88 o
   4  10   1        2.90        1.44      2.99 o
   5  10   1       22.11       29.11      4.21 o
   6  10   1      346.77      325.27      8.85 o
   7  10   1       30.88       29.44      4.76 o
   8  10   1       19.62       23.57      4.32 o
   9  10   1        5.40        6.31      4.21 o
  10  10   1        1.25        6.64      4.32 o
  11  10   1        1.20        9.08      4.54 o
  12  10   1       65.25       49.91      6.42 o
  13  10   1        0.32        0.00      6.97 o
  14  10   1        0.28        6.31      7.86 o
 -13  11   1       10.85       15.61      6.75 o
 -12  11   1        2.44        2.21      6.42 o
 -11  11   1      353.63      358.92     12.28 o
 -10  11   1       16.15       20.81      5.20 o
  -9  11   1        3.90        6.86      5.09 o
  -8  11   1       27.78       31.10      4.43 o
  -7  11   1       27.28       37.63      4.76 o
  -6  11   1        0.37        0.89      3.76 o
  -5  11   1      294.41      293.07      8.19 o
  -4  11   1       90.83      100.71      5.53 o
  -3  11   1      204.51      204.19      6.86 o
  -2  11   1      528.83      519.18      9.96 o
  -1  11   1      368.31      367.99      8.63 o
   0  11   1      394.50      419.68      9.19 o
   1  11   1       52.32       56.22      4.65 o
   2  11   1      282.00      253.67      7.30 o
   3  11   1       40.37       42.28      4.32 o
   4  11   1       24.50       28.11      4.21 o
   5  11   1      128.52      131.70      6.75 o
   6  11   1        2.12        7.30      4.43 o
   7  11   1       39.69       33.76      5.20 o
   8  11   1       82.84       81.79      6.64 o
   9  11   1      340.83      328.04     11.62 o
  10  11   1      311.36      305.46     11.73 o
  11  11   1       16.63       26.45      6.75 o
  12  11   1       15.79       16.60      7.86 o
  13  11   1        1.13       14.28     10.62 o
 -12  12   1        0.89        0.00      7.08 o
 -11  12   1        3.00       23.24      8.08 o
 -10  12   1      384.99      428.64     13.83 o
  -9  12   1      267.61      272.37     11.84 o
  -8  12   1       34.41       34.09      5.76 o
  -7  12   1       24.55       24.79      4.98 o
  -6  12   1      357.01      374.86      9.74 o
  -5  12   1      284.99      308.45      9.85 o
  -4  12   1       24.37       24.02      4.54 o
  -3  12   1      279.79      277.68      8.30 o
  -2  12   1       26.08       27.56      4.54 o
  -1  12   1     1647.61     1656.69     19.26 o
   0  12   1       83.71       93.30      5.64 o
   1  12   1      339.74      345.31      8.74 o
   2  12   1        2.98        4.76      3.76 o
   3  12   1      649.34      669.03     13.17 o
   4  12   1      736.59      660.29     12.84 o
   5  12   1       54.81       58.66      6.75 o
   6  12   1       95.98      101.38      7.86 o
   7  12   1       22.25       23.13      6.31 o
   8  12   1      126.68      130.60      8.96 o
   9  12   1       45.58       36.85      7.08 o
  10  12   1       85.91      100.60      9.08 o
  11  12   1      144.18      167.78     10.40 o
  12  12   1        4.34        7.42      8.41 o
 -11  13   1      116.65      120.30     11.07 o
 -10  13   1       20.35        3.21      7.53 o
  -9  13   1       77.22       95.84      9.30 o
  -8  13   1        2.44        0.00      5.31 o
  -7  13   1      175.66      170.22      8.63 o
  -6  13   1      223.73      236.73      8.74 o
  -5  13   1      215.75      235.85      8.41 o
  -4  13   1      349.28      340.21      9.41 o
  -3  13   1       20.70       34.53      5.20 o
  -2  13   1      201.26      201.98      8.63 o
  -1  13   1       25.52       30.21      5.53 o
   0  13   1      166.40      194.90      8.30 o
   1  13   1      186.85      193.46      8.52 o
   2  13   1        1.26        0.00      4.54 o
   3  13   1       45.60       47.81      6.86 o
   4  13   1      195.86      196.34      9.63 o
   5  13   1      233.71      223.45     10.18 o
   6  13   1        2.01        0.00      5.87 o
   7  13   1       31.49       32.10      7.42 o
   8  13   1        7.07        4.54      6.09 o
   9  13   1      392.53      422.00     14.50 o
  10  13   1        4.88       16.93      7.08 o
  -9  14   1        2.62        0.00      8.08 o
  -8  14   1       17.42       14.28      6.86 o
  -7  14   1       35.77       31.32      7.64 o
  -6  14   1        6.79       16.16      5.76 o
  -5  14   1      128.33      143.43      8.52 o
  -4  14   1        5.08        0.00      5.09 o
  -3  14   1       14.61       10.62      5.64 o
  -2  14   1       32.22       39.18      5.98 o
  -1  14   1      256.64      245.14      9.85 o
   0  14   1        1.50        4.09      5.20 o
   1  14   1        2.14        6.42      5.20 o
   2  14   1        2.27        3.98      5.09 o
   3  14   1        6.37        7.42      5.87 o
   4  14   1      146.69      148.19      9.74 o
   5  14   1        0.77        1.33      6.20 o
   6  14   1      168.61      165.13     10.07 o
   7  14   1        2.43        0.00      6.31 o
   8  14   1       84.60       87.10      9.19 o
   9  14   1        7.58        8.52      7.08 o
  -7  15   1        4.30        2.66      6.97 o
  -6  15   1       20.05       22.58      7.53 o
  -5  15   1        1.86        3.54      5.76 o
  -4  15   1        4.70        9.08      5.98 o
  -3  15   1        5.36        4.21      5.64 o
  -2  15   1        1.30        1.88      5.64 o
  -1  15   1       29.55       24.02      6.20 o
   0  15   1        5.56        2.77      5.53 o
   1  15   1        7.90        6.09      5.53 o
   2  15   1        5.00        3.98      6.09 o
   3  15   1        0.07        1.88      5.87 o
   4  15   1      101.11       89.31      8.96 o
   5  15   1       12.73       12.17      6.64 o
   6  15   1       10.53       20.81      7.64 o
   7  15   1       21.61       15.16      7.08 o
  -4  16   1        8.73        2.21      6.20 o
  -3  16   1       60.78       51.69      7.64 o
  -2  16   1        1.40        6.42      6.31 o
  -1  16   1      109.00      118.09      8.96 o
   0  16   1        8.25        4.54      5.98 o
   1  16   1        2.83       14.06      6.75 o
   2  16   1        0.30        0.00      6.31 o
   3  16   1       80.93      100.71      9.41 o
 -17   0   2      228.27      208.84     18.04 o
 -16   0   2      951.12      919.60     30.66 o
 -15   0   2     1921.37     1737.82     32.54 o
 -14   0   2     1423.52     1328.10     27.00 o
 -13   0   2      730.69      729.46     19.04 o
 -12   0   2      838.59      769.19     19.04 o
 -11   0   2     4063.33     3930.28     49.25 o
 -10   0   2      228.62      213.93      9.30 o
  -9   0   2       36.97       50.47      5.64 o
  -8   0   2      371.90      346.41     10.07 o
  -7   0   2    15989.71    16778.07    158.38 o
  -6   0   2    24337.21    26452.27    242.82 o
  -5   0   2      788.22      902.33     11.62 o
  -4   0   2       18.72        9.08      2.21 o
  -3   0   2     4780.55     4874.89     42.28 o
  -2   0   2    22799.50    23761.54    187.93 o
  -1   0   2      903.77      935.87     10.96 o
   0   0   2       14.89       30.99      2.21 o
   1   0   2      181.26      177.74      4.21 o
   2   0   2     4142.22     4234.20     37.08 o
   3   0   2     4449.14     4750.94     41.28 o
   4   0   2     7097.12     7285.17     71.27 o
   5   0   2    10677.08    10563.80     86.88 o
   6   0   2     5896.41     5916.90     51.69 o
   7   0   2     5420.19     5584.76     49.91 o
   8   0   2        0.32        0.00      3.54 o
   9   0   2     3048.54     3183.23     39.51 o
  10   0   2     2357.46     2323.17     32.32 o
  11   0   2      159.53      147.31      8.63 o
  12   0   2       11.74       10.18      5.87 o
  13   0   2       19.93        7.42      5.98 o
  14   0   2     1362.49     1317.47     33.87 o
  15   0   2       17.97       17.60      9.96 o
  16   0   2        2.76        9.19      9.52 o
  17   0   2      186.34      215.71     17.71 o
 -17   1   2      454.58      425.43     16.27 o
 -16   1   2      257.50      261.97     11.29 o
 -15   1   2       52.61       46.04      6.20 o
 -14   1   2      316.39      303.91      9.74 o
 -13   1   2      940.74      917.38     15.16 o
 -12   1   2     2944.07     2765.98     28.00 o
 -11   1   2      524.57      521.06     10.62 o
 -10   1   2      899.04      841.24     12.51 o
  -9   1   2     1785.16     1709.81     18.26 o
  -8   1   2     2609.48     2547.07     23.02 o
  -7   1   2     4607.75     4726.37     36.30 o
  -6   1   2      796.81      764.98      8.52 o
  -5   1   2       60.07      102.37      2.77 o
  -4   1   2     1199.83     1261.69     10.07 o
  -3   1   2      517.28      548.50      5.76 o
  -2   1   2      417.02      366.22      5.20 o
  -1   1   2    17955.20    18816.37    113.33 o
   0   1   2     9558.24    10385.17     64.08 o
   1   1   2     1950.25     2078.14     15.38 o
   2   1   2      186.42      186.15      3.65 o
   3   1   2     6055.16     6286.66     37.63 o
   4   1   2     6628.19     6846.34     40.95 o
   5   1   2       38.12       53.79      2.32 o
   6   1   2      185.04      208.29      4.32 o
   7   1   2       93.66       96.18      3.21 o
   8   1   2     2559.32     2501.58     20.47 o
   9   1   2      942.76      922.03     12.40 o
  10   1   2     1085.86     1044.77     13.83 o
  11   1   2     1371.99     1298.99     16.49 o
  12   1   2     1439.17     1404.13     18.15 o
  13   1   2     1053.37     1050.64     16.16 o
  14   1   2       12.97        4.98      5.76 o
  15   1   2      367.91      355.04     13.61 o
  16   1   2       74.60       82.56      9.19 o
  17   1   2      124.16      141.44     10.96 o
 -17   2   2       64.19       68.73      9.52 o
 -16   2   2       60.68       62.75      7.86 o
 -15   2   2      128.95      137.46      7.97 o
 -14   2   2      114.06      114.88      7.08 o
 -13   2   2       82.85       91.97      6.31 o
 -12   2   2       76.31       82.90      5.87 o
 -11   2   2      156.74      154.61      6.42 o
 -10   2   2        4.98        7.08      3.21 o
  -9   2   2       37.46       43.27      3.98 o
  -8   2   2        7.65       11.18      2.77 o
  -7   2   2      955.69      966.97     10.51 o
  -6   2   2      796.16      766.75      7.86 o
  -5   2   2        1.86        1.00      1.33 o
  -4   2   2       27.93       23.24      1.77 o
  -3   2   2      191.56      170.44      3.21 o
  -2   2   2     1474.53     1544.91     13.39 o
  -1   2   2      313.48      324.50      4.21 o
   0   2   2     1026.25     1041.45      9.30 o
   1   2   2      251.29      256.99      4.09 o
   2   2   2        7.13        6.09      1.44 o
   3   2   2      289.27      299.82      4.21 o
   4   2   2      431.89      423.00      5.09 o
   5   2   2     1151.79     1122.24     10.62 o
   6   2   2       85.30       80.35      3.21 o
   7   2   2      158.19      165.46      4.87 o
   8   2   2        4.66        6.09      2.43 o
   9   2   2      459.62      432.07      7.53 o
  10   2   2       85.76       81.01      4.87 o
  11   2   2       15.95       12.40      3.76 o
  12   2   2        2.20        0.33      3.65 o
  13   2   2      140.18      133.92      7.08 o
  14   2   2       65.80       78.14      8.19 o
  15   2   2        8.64        9.96      6.53 o
  16   2   2        7.62        0.00      5.98 o
 -17   3   2       49.82       54.23      7.86 o
 -16   3   2        3.21        7.53      6.09 o
 -15   3   2       23.32       33.31      6.53 o
 -14   3   2      243.29      240.94      8.96 o
 -13   3   2      147.66      152.73      7.19 o
 -12   3   2       55.42       55.45      5.20 o
 -11   3   2       36.31       33.31      4.32 o
 -10   3   2      103.18       88.98      5.09 o
  -9   3   2      319.02      282.66      7.19 o
  -8   3   2      105.27       95.51      4.87 o
  -7   3   2      607.63      576.62      7.30 o
  -6   3   2       77.09       80.35      2.99 o
  -5   3   2     1513.20     1684.25     13.17 o
  -4   3   2      217.62      211.06      4.21 o
  -3   3   2        4.25        4.32      1.22 o
  -2   3   2      285.16      288.75      4.54 o
  -1   3   2     3486.61     3677.94     25.12 o
   0   3   2      844.43      845.33      9.85 o
   1   3   2       28.88       21.25      1.77 o
   2   3   2      167.73      187.48      3.43 o
   3   3   2      638.56      675.12      6.75 o
   4   3   2      672.46      644.57      7.53 o
   5   3   2       94.12      111.45      3.43 o
   6   3   2       43.72       51.57      2.88 o
   7   3   2      477.15      495.60      8.19 o
   8   3   2       37.03       29.66      2.99 o
   9   3   2      370.01      373.64      7.30 o
  10   3   2       67.38       68.18      4.21 o
  11   3   2      434.42      404.85      9.41 o
  12   3   2      222.42      209.06      7.42 o
  13   3   2       78.30       89.87      6.20 o
  14   3   2        5.46        0.00      5.31 o
  15   3   2        2.17        2.21      5.87 o
  16   3   2        2.62        6.31      6.09 o
 -17   4   2       66.84       57.22      7.97 o
 -16   4   2      592.64      622.32     15.72 o
 -15   4   2      990.08      927.45     18.37 o
 -14   4   2      746.71      748.16     14.17 o
 -13   4   2      211.74      197.22      7.75 o
 -12   4   2      423.79      374.74      9.41 o
 -11   4   2     1974.22     1938.80     21.47 o
 -10   4   2       14.76       15.27      3.54 o
  -9   4   2        8.80        6.31      3.21 o
  -8   4   2      279.18      251.23      6.42 o
  -7   4   2     6628.50     6835.16     45.93 o
  -6   4   2     9835.68     9922.22     59.43 o
  -5   4   2      522.74      575.29      6.86 o
  -4   4   2        4.96        6.53      1.66 o
  -3   4   2     2060.47     1993.25     14.61 o
  -2   4   2     8870.96     9055.08     53.35 o
  -1   4   2      428.42      406.62      5.09 o
   0   4   2        5.14        8.19      1.55 o
   1   4   2       17.49       22.36      1.99 o
   2   4   2     1191.78     1147.92      9.63 o
   3   4   2      946.54      910.30      8.41 o
   4   4   2     3725.02     3879.48     25.34 o
   5   4   2     4225.25     4360.92     30.77 o
   6   4   2     1920.52     1902.39     16.49 o
   7   4   2     2893.22     2973.83     23.57 o
   8   4   2       20.26       16.05      2.77 o
   9   4   2     1039.64     1037.91     12.51 o
  10   4   2     1113.18     1150.91     14.06 o
  11   4   2       95.73       99.61      5.87 o
  12   4   2       11.54        6.86      4.21 o
  13   4   2       39.43       34.20      5.31 o
  14   4   2      605.49      598.42     16.38 o
  15   4   2        2.83        9.41      6.53 o
  16   4   2        1.22        6.09      6.75 o
 -16   5   2      220.67      227.55     11.84 o
 -15   5   2       66.44       67.84      8.08 o
 -14   5   2      110.66      127.83      8.08 o
 -13   5   2      719.27      687.51     12.84 o
 -12   5   2     3352.58     3313.82     31.87 o
 -11   5   2      658.47      579.49     11.18 o
 -10   5   2      647.17      636.05     12.17 o
  -9   5   2     1419.55     1372.04     17.93 o
  -8   5   2     3641.84     3627.81     28.11 o
  -7   5   2     4920.21     5052.41     33.53 o
  -6   5   2     1039.57     1016.99     10.29 o
  -5   5   2      353.99      317.19      5.20 o
  -4   5   2      647.54      625.76      7.53 o
  -3   5   2      353.01      328.93      4.98 o
  -2   5   2       33.72       28.22      2.10 o
  -1   5   2    10019.81    10319.65     65.19 o
   0   5   2     8316.80     8455.11     50.25 o
   1   5   2     3042.17     3092.92     20.92 o
   2   5   2      537.26      540.20      6.64 o
   3   5   2     4531.07     4647.23     29.77 o
   4   5   2     7067.34     7105.54     43.38 o
   5   5   2       49.57       39.84      2.88 o
   6   5   2      302.47      294.17      5.87 o
   7   5   2       15.66       12.95      2.66 o
   8   5   2     3483.48     3491.90     27.67 o
   9   5   2      539.67      525.82      9.96 o
  10   5   2     1024.91     1001.61     13.06 o
  11   5   2      775.75      764.21     11.84 o
  12   5   2     1291.62     1285.27     17.60 o
  13   5   2     1397.70     1313.93     18.48 o
  14   5   2        0.31       10.74      6.09 o
  15   5   2      347.34      348.63     13.72 o
  16   5   2      115.83      102.82     11.51 o
 -16   6   2      246.77      249.46     12.51 o
 -15   6   2      418.16      401.31     14.17 o
 -14   6   2      362.60      355.49     13.17 o
 -13   6   2      305.82      316.42     12.06 o
 -12   6   2      280.55      297.60      9.74 o
 -11   6   2      453.37      435.06     10.85 o
 -10   6   2       13.20       11.62      4.21 o
  -9   6   2      181.35      180.51      6.20 o
  -8   6   2       26.02       32.32      3.43 o
  -7   6   2     3454.96     3422.62     24.68 o
  -6   6   2     2722.28     2537.00     19.37 o
  -5   6   2       10.13        9.85      2.10 o
  -4   6   2       94.48      103.37      3.32 o
  -3   6   2      582.79      565.55      6.97 o
  -2   6   2     4560.75     4609.27     29.77 o
  -1   6   2     1021.46     1000.39      9.52 o
   0   6   2     2573.57     2771.63     19.59 o
   1   6   2      421.93      418.13      6.20 o
   2   6   2       22.85       22.69      2.10 o
   3   6   2     1241.46     1217.53     10.85 o
   4   6   2      933.26      908.31      9.30 o
   5   6   2     3479.20     3503.08     26.45 o
   6   6   2      330.18      303.80      6.20 o
   7   6   2      627.68      601.52      9.63 o
   8   6   2       35.12       31.10      3.76 o
   9   6   2     1667.58     1660.56     20.81 o
  10   6   2      287.28      275.80      8.96 o
  11   6   2       50.66       55.12      5.20 o
  12   6   2       24.11       29.66      4.87 o
  13   6   2      443.25      421.23     10.85 o
  14   6   2      215.32      232.86     11.40 o
  15   6   2       21.56       29.55      8.74 o
 -15   7   2        0.72        0.00      5.98 o
 -14   7   2       42.55       29.11      6.97 o
 -13   7   2       29.63       41.95      6.97 o
 -12   7   2      841.73      778.82     14.83 o
 -11   7   2        4.45        5.20      4.21 o
 -10   7   2      174.18      176.97      7.42 o
  -9   7   2        4.44        6.42      3.98 o
  -8   7   2      127.88      133.81      5.64 o
  -7   7   2       55.59       44.27      3.54 o
  -6   7   2       19.36       21.25      2.99 o
  -5   7   2     1586.51     1652.15     15.72 o
  -4   7   2        3.55        5.87      2.32 o
  -3   7   2      235.17      202.53      4.98 o
  -2   7   2       10.07       10.62      1.99 o
  -1   7   2      388.29      341.99      5.42 o
   0   7   2      306.99      277.57      4.98 o
   1   7   2      132.96      144.65      4.09 o
   2   7   2      358.29      374.08      5.76 o
   3   7   2      503.04      463.06      6.97 o
   4   7   2      103.22      102.60      3.87 o
   5   7   2        0.30        0.00      2.21 o
   6   7   2        1.26        2.10      2.43 o
   7   7   2      332.76      327.93      7.08 o
   8   7   2      476.37      454.54      8.52 o
   9   7   2        4.76        8.96      3.76 o
  10   7   2      140.89      139.45      6.53 o
  11   7   2        8.86        3.87      4.09 o
  12   7   2       35.21       38.40      5.31 o
  13   7   2      110.03      109.35      7.97 o
  14   7   2       94.33       97.50      9.85 o
  15   7   2      206.78      191.25     16.49 o
 -15   8   2       94.06       86.44      9.30 o
 -14   8   2       98.43      113.00      9.30 o
 -13   8   2       20.32       18.93      6.09 o
 -12   8   2       57.16       47.59      6.86 o
 -11   8   2      141.09      143.66      7.53 o
 -10   8   2      220.80      223.34      8.19 o
  -9   8   2      100.47       94.18      6.09 o
  -8   8   2      160.24      154.83      6.86 o
  -7   8   2      274.13      276.13      6.75 o
  -6   8   2      386.87      358.59      7.30 o
  -5   8   2      190.20      180.51      5.31 o
  -4   8   2       25.99       22.58      3.21 o
  -3   8   2      150.80      142.77      4.76 o
  -2   8   2      226.42      221.46      5.53 o
  -1   8   2       43.97       41.84      3.21 o
   0   8   2       27.47       26.45      2.88 o
   1   8   2       61.39       62.53      4.43 o
   2   8   2       20.27       27.00      2.88 o
   3   8   2      162.50      156.72      4.76 o
   4   8   2      549.28      567.10      9.30 o
   5   8   2       84.08       87.99      4.76 o
   6   8   2        5.12        0.00      3.10 o
   7   8   2      433.83      467.60     10.62 o
   8   8   2       43.55       45.04      5.31 o
   9   8   2        2.83        6.09      3.98 o
  10   8   2       73.43       87.21      6.75 o
  11   8   2       20.24       28.44      5.42 o
  12   8   2       18.15       13.95      5.42 o
  13   8   2       64.53       68.18      7.97 o
  14   8   2       18.80       19.26      8.08 o
 -14   9   2       12.56        8.74      6.53 o
 -13   9   2      124.59      116.43      9.19 o
 -12   9   2      718.48      679.21     16.82 o
 -11   9   2      136.38      124.51      7.30 o
 -10   9   2       92.89      119.20      7.30 o
  -9   9   2      172.43      188.15      7.64 o
  -8   9   2     1028.29     1017.43     14.61 o
  -7   9   2     1371.87     1266.23     14.83 o
  -6   9   2      275.89      281.56      7.08 o
  -5   9   2       60.80       65.52      4.54 o
  -4   9   2       19.57       18.48      3.21 o
  -3   9   2       15.18       13.50      2.99 o
  -2   9   2       14.54       10.40      3.21 o
  -1   9   2     1201.10     1204.25     15.05 o
   0   9   2     1843.41     1864.76     19.37 o
   1   9   2      886.60      807.37     12.73 o
   2   9   2      289.46      285.65      7.30 o
   3   9   2      790.94      767.97     11.29 o
   4   9   2     1465.51     1334.30     17.04 o
   5   9   2       61.30       64.19      5.87 o
   6   9   2      261.67      265.62      8.41 o
   7   9   2        4.19        2.66      4.21 o
   8   9   2      984.93      972.72     16.16 o
   9   9   2       79.41       77.80      6.53 o
  10   9   2      165.10      148.19      8.08 o
  11   9   2       70.46       72.27      6.86 o
  12   9   2      265.82      284.43     10.51 o
  13   9   2      499.40      518.84     13.72 o
  14   9   2       34.00       40.40      8.74 o
 -13  10   2      155.00      156.05     10.29 o
 -12  10   2      131.80      148.86      9.74 o
 -11  10   2      102.58      109.79      8.74 o
 -10  10   2        7.36        6.09      4.76 o
  -9  10   2      160.32      155.17      7.64 o
  -8  10   2       18.49       21.80      4.65 o
  -7  10   2     1731.15     1801.12     19.04 o
  -6  10   2      983.36      966.97     14.50 o
  -5  10   2        3.19        7.97      3.76 o
  -4  10   2       26.31       47.70      4.65 o
  -3  10   2       96.29       97.95      5.42 o
  -2  10   2     1695.13     1665.77     18.81 o
  -1  10   2      521.62      482.65      9.52 o
   0  10   2      788.37      837.59     14.06 o
   1  10   2       30.64       36.19      4.87 o
   2  10   2       10.62        9.52      3.87 o
   3  10   2      851.78      794.98     15.38 o
   4  10   2      199.98      186.71      8.30 o
   5  10   2     1450.98     1477.73     22.36 o
   6  10   2      137.68      136.57      7.75 o
   7  10   2      295.72      294.06     10.40 o
   8  10   2       56.70       53.68      6.97 o
   9  10   2      697.84      718.83     16.49 o
  10  10   2       92.43       86.55      8.19 o
  11  10   2       21.49       19.92      5.98 o
  12  10   2       45.40       55.89      7.30 o
  13  10   2      134.36      136.68     10.07 o
 -12  11   2      742.24      733.66     21.36 o
 -11  11   2        1.46        0.00      7.08 o
 -10  11   2      317.88      346.30     14.94 o
  -9  11   2       10.56       15.83      5.87 o
  -8  11   2       50.63       51.57      6.20 o
  -7  11   2      143.13      134.36      6.97 o
  -6  11   2       31.50       49.25      5.31 o
  -5  11   2      557.17      603.29     13.06 o
  -4  11   2        4.44        4.98      4.54 o
  -3  11   2      196.32      205.74      8.74 o
  -2  11   2        5.04        7.86      4.54 o
  -1  11   2      980.84      954.79     15.83 o
   0  11   2      221.49      206.08      8.30 o
   1  11   2       91.35       74.93      5.98 o
   2  11   2      174.55      172.10      8.41 o
   3  11   2      547.13      517.29     13.06 o
   4  11   2       94.67      111.45      7.64 o
   5  11   2       49.38       59.88      6.86 o
   6  11   2       15.13       12.51      5.42 o
   7  11   2       35.21       35.19      6.64 o
   8  11   2      357.25      363.12     12.62 o
   9  11   2       19.84       26.67      6.64 o
  10  11   2      178.68      197.22     10.40 o
  11  11   2        3.57        4.32      6.42 o
  12  11   2       66.71       74.15      8.96 o
 -11  12   2        8.16       31.54     10.74 o
 -10  12   2      145.93      139.89     14.39 o
  -9  12   2       37.79       41.72      8.41 o
  -8  12   2      102.45       91.09      8.41 o
  -7  12   2       54.35       77.92      7.08 o
  -6  12   2       91.54      102.48      7.42 o
  -5  12   2       32.59       33.42      6.09 o
  -4  12   2        3.24        6.20      5.09 o
  -3  12   2        0.57        0.00      4.65 o
  -2  12   2      245.73      236.40      9.19 o
  -1  12   2        6.47       15.61      5.20 o
   0  12   2       59.33       63.97      6.31 o
   1  12   2       59.89       49.80      5.87 o
   2  12   2      155.35      149.19      8.52 o
   3  12   2      418.71      390.13     12.62 o
   4  12   2       21.04       26.45      6.31 o
   5  12   2       84.57       83.89      7.75 o
   6  12   2      191.90      160.81      9.41 o
   7  12   2       12.54        5.98      5.87 o
   8  12   2        1.65        2.88      6.09 o
   9  12   2      123.34      134.58      9.85 o
  10  12   2        8.81       14.06      6.97 o
  11  12   2        1.36        0.00      6.86 o
 -10  13   2        0.07        0.00      9.52 o
  -9  13   2        4.17        0.00      8.63 o
  -8  13   2       62.01       68.29      8.74 o
  -7  13   2      133.07      135.13      8.52 o
  -6  13   2        9.67        9.08      5.64 o
  -5  13   2        4.68        5.76      5.64 o
  -4  13   2        4.19        0.00      5.09 o
  -3  13   2       14.39        8.85      5.42 o
  -2  13   2        7.84        6.64      5.31 o
  -1  13   2        1.62        0.00      4.87 o
   0  13   2      149.35      159.04      8.30 o
   1  13   2       64.93       50.80      7.19 o
   2  13   2       18.73        7.42      5.64 o
   3  13   2       10.03        3.10      5.87 o
   4  13   2        8.03        0.89      5.64 o
   5  13   2       21.61       26.34      6.42 o
   6  13   2      121.65      112.89      8.96 o
   7  13   2        5.52       14.94      6.97 o
   8  13   2       62.89       74.82      8.85 o
   9  13   2        0.64        9.96      7.19 o
  -8  14   2       11.43       13.50      8.85 o
  -7  14   2      296.21      339.00     13.83 o
  -6  14   2       55.51       64.86      8.08 o
  -5  14   2       10.09       26.45      7.30 o
  -4  14   2        0.09        0.00      5.53 o
  -3  14   2        3.97        0.33      5.53 o
  -2  14   2      158.68      163.69      8.96 o
  -1  14   2      109.14      114.33      8.41 o
   0  14   2       56.83       58.10      6.97 o
   1  14   2        3.82        5.42      6.09 o
   2  14   2        6.10        2.88      6.20 o
   3  14   2      188.60      178.96     10.07 o
   4  14   2        5.34        5.42      6.42 o
   5  14   2      201.24      196.12     10.74 o
   6  14   2       12.66       28.22      7.42 o
   7  14   2       28.61       41.50      7.64 o
  -6  15   2        4.18        5.76      6.64 o
  -5  15   2       83.48      114.99     10.40 o
  -4  15   2        5.61        7.86      6.20 o
  -3  15   2       27.89       11.51      6.31 o
  -2  15   2        3.26       16.49      6.64 o
  -1  15   2      205.27      223.01     10.40 o
   0  15   2        6.32       18.04      7.42 o
   1  15   2       28.62       27.45      7.30 o
   2  15   2       30.31       27.34      7.64 o
   3  15   2       96.97      103.15      9.30 o
   4  15   2        4.34        9.74      7.19 o
   5  15   2       25.79       39.29      8.08 o
 -16   1   3       52.71       65.63      7.19 o
 -15   1   3       16.50       13.17      5.53 o
 -14   1   3      168.22      156.16      8.96 o
 -13   1   3      452.35      400.31     12.06 o
 -12   1   3      147.07      152.18      7.30 o
 -11   1   3      671.68      622.32     11.84 o
 -10   1   3      398.32      390.02      9.19 o
  -9   1   3      759.65      765.43     13.06 o
  -8   1   3      546.90      549.06     10.40 o
  -7   1   3     1513.85     1486.58     16.27 o
  -6   1   3     3002.69     3034.15     21.80 o
  -5   1   3      183.35      142.11      3.76 o
  -4   1   3     1978.85     2007.42     15.49 o
  -3   1   3      433.91      487.63      6.20 o
  -2   1   3     1656.35     1636.55     13.06 o
  -1   1   3      554.17      603.73      6.86 o
   0   1   3        4.08        4.54      1.55 o
   1   1   3     2426.40     2726.25     19.15 o
   2   1   3     1502.37     1402.14     11.73 o
   3   1   3     4350.83     4524.38     29.22 o
   4   1   3       37.94       37.41      2.43 o
   5   1   3       96.26       99.50      3.54 o
   6   1   3      476.73      431.96      6.86 o
   7   1   3     1200.77     1178.91     13.83 o
   8   1   3      336.34      325.72      8.41 o
   9   1   3       49.45       41.50      4.21 o
  10   1   3        4.40        7.08      3.65 o
  11   1   3      328.34      323.17      8.74 o
  12   1   3       69.55       87.10      6.09 o
  13   1   3      248.26      243.60      8.74 o
  14   1   3      541.92      499.03     12.06 o
  15   1   3       23.62       32.98      7.42 o
 -16   2   3      371.59      360.58     11.62 o
 -15   2   3      300.21      307.34     10.85 o
 -14   2   3       25.09       40.29      5.98 o
 -13   2   3      846.30      857.07     15.49 o
 -12   2   3     1623.14     1720.77     21.47 o
 -11   2   3     1663.82     1512.26     19.04 o
 -10   2   3     1487.22     1520.01     18.59 o
  -9   2   3      401.61      378.40      8.63 o
  -8   2   3     1440.26     1434.79     16.60 o
  -7   2   3     2370.83     2307.57     21.80 o
  -6   2   3     1050.62     1071.89     11.73 o
  -5   2   3     2218.68     2372.76     17.93 o
  -4   2   3     1685.74     1635.66     13.50 o
  -3   2   3     5087.54     4961.33     33.98 o
  -2   2   3     1325.66     1349.68     11.51 o
  -1   2   3     2694.48     2595.88     18.48 o
   0   2   3      952.21      865.14      8.52 o
   1   2   3     2069.11     1812.19     14.06 o
   2   2   3     9616.29    10011.64     59.21 o
   3   2   3       54.36       47.04      2.55 o
   4   2   3     2263.40     2305.02     17.15 o
   5   2   3       39.39       40.73      2.99 o
   6   2   3        7.41        7.86      2.43 o
   7   2   3      147.81      151.51      4.76 o
   8   2   3     6078.14     6141.01     47.26 o
   9   2   3      498.23      454.65     10.18 o
  10   2   3      624.76      630.62     12.62 o
  11   2   3       25.93       35.31      4.54 o
  12   2   3      473.53      483.65     11.18 o
  13   2   3      579.57      603.29     12.62 o
  14   2   3       59.05       55.56      7.19 o
  15   2   3       58.33       69.50      9.85 o
 -16   3   3       52.20       47.81      6.97 o
 -15   3   3       10.63        8.41      5.09 o
 -14   3   3      188.50      209.73      9.19 o
 -13   3   3     1118.35     1046.43     16.82 o
 -12   3   3       37.56       42.39      5.31 o
 -11   3   3     1497.24     1468.99     18.81 o
 -10   3   3      777.16      747.28     12.40 o
  -9   3   3     1560.90     1579.22     18.48 o
  -8   3   3     1975.18     1885.68     19.70 o
  -7   3   3     1591.09     1531.41     16.82 o
  -6   3   3     6046.86     6256.22     43.16 o
  -5   3   3     1808.45     1787.29     14.72 o
  -4   3   3     3829.38     3840.75     26.01 o
  -3   3   3      182.94      218.03      5.87 o
  -2   3   3     3842.23     3878.27     25.90 o
  -1   3   3      788.58      859.83      9.63 o
   0   3   3       24.02       28.11      2.55 o
   1   3   3     1636.33     1777.77     15.49 o
   2   3   3     3549.01     3497.32     28.33 o
   3   3   3     7149.44     7246.54     44.49 o
   4   3   3        5.63        5.09      2.10 o
   5   3   3       17.01       14.72      2.43 o
   6   3   3      629.58      595.10      8.52 o
   7   3   3     4142.53     4122.08     30.99 o
   8   3   3     1409.35     1473.52     15.27 o
   9   3   3      472.83      431.52     10.29 o
  10   3   3      155.05      158.71      7.30 o
  11   3   3      386.38      389.35     10.85 o
  12   3   3      213.88      225.78      9.19 o
  13   3   3      339.28      357.26     11.73 o
  14   3   3      956.98      885.07     17.60 o
  15   3   3       50.29       85.55     11.07 o
 -16   4   3      278.35      261.75     13.61 o
 -15   4   3       58.67       60.65      6.86 o
 -14   4   3       71.74       81.12      6.97 o
 -13   4   3       29.28       28.44      5.31 o
 -12   4   3     1344.47     1311.27     18.26 o
 -11   4   3      288.62      312.21      8.96 o
 -10   4   3        9.47        9.85      3.65 o
  -9   4   3       34.42       33.20      4.09 o
  -8   4   3      986.50      992.31     13.50 o
  -7   4   3      770.10      771.40     11.18 o
  -6   4   3      888.84      829.51      9.30 o
  -5   4   3      272.35      273.59      5.31 o
  -4   4   3      249.84      227.33      5.09 o
  -3   4   3     2250.68     2310.67     18.93 o
  -2   4   3       77.61       76.92      2.99 o
  -1   4   3      857.13      853.52      9.85 o
   0   4   3      443.48      455.54      7.42 o
   1   4   3     1653.63     1613.08     14.61 o
   2   4   3      779.01      738.86      8.85 o
   3   4   3      598.99      552.60      7.75 o
   4   4   3     1374.34     1361.74     14.83 o
   5   4   3       57.51       62.31      3.87 o
   6   4   3       65.72       66.07      4.21 o
   7   4   3      137.05      142.55      5.53 o
   8   4   3      508.13      502.46      9.63 o
   9   4   3      371.52      363.68      9.74 o
  10   4   3        1.60        0.00      4.21 o
  11   4   3        0.60        0.00      4.54 o
  12   4   3      110.54      104.92      7.64 o
  13   4   3      458.98      472.69     13.17 o
  14   4   3        2.24        0.00      5.53 o
  15   4   3       45.32       56.44     10.51 o
 -15   5   3       20.42       19.48      6.31 o
 -14   5   3       17.43        9.30      5.64 o
 -13   5   3       20.23       20.25      5.53 o
 -12   5   3      166.26      173.54      7.64 o
 -11   5   3       14.23       17.60      4.32 o
 -10   5   3        5.61        8.74      3.87 o
  -9   5   3       29.85       28.44      3.98 o
  -8   5   3        3.76        5.87      3.10 o
  -7   5   3      240.81      215.04      6.31 o
  -6   5   3       80.31       77.92      3.54 o
  -5   5   3      271.05      300.70      5.76 o
  -4   5   3      185.03      171.44      4.54 o
  -3   5   3      319.87      336.12      6.31 o
  -2   5   3       54.98       48.59      3.21 o
  -1   5   3        1.59        3.76      2.32 o
   0   5   3       18.80       15.05      2.43 o
   1   5   3      678.83      743.07      9.30 o
   2   5   3       80.27       88.98      3.87 o
   3   5   3      177.83      174.42      5.20 o
   4   5   3        1.95        0.00      2.55 o
   5   5   3        7.00        7.75      2.88 o
   6   5   3       59.38       51.13      4.09 o
   7   5   3       58.02       65.74      4.65 o
   8   5   3       13.93       17.04      3.87 o
   9   5   3      201.56      198.66      7.08 o
  10   5   3       94.91      103.04      6.64 o
  11   5   3       71.31       70.50      6.64 o
  12   5   3        3.70        7.19      5.42 o
  13   5   3       13.39       12.73      5.98 o
  14   5   3        5.18        5.87      6.09 o
 -15   6   3       51.97       42.83      8.08 o
 -14   6   3        4.45        0.44      5.20 o
 -13   6   3      407.51      435.17     12.62 o
 -12   6   3      288.79      308.45     10.40 o
 -11   6   3      348.90      346.41     10.51 o
 -10   6   3      211.12      209.06      8.19 o
  -9   6   3      102.54       99.28      6.20 o
  -8   6   3      118.94      125.73      6.42 o
  -7   6   3      123.29      110.90      5.20 o
  -6   6   3      510.29      514.42      8.41 o
  -5   6   3      477.45      529.25      9.19 o
  -4   6   3      212.93      189.59      5.20 o
  -3   6   3      592.68      521.39      7.97 o
  -2   6   3      157.35      152.07      4.65 o
  -1   6   3      341.17      292.07      6.09 o
   0   6   3      199.48      181.40      5.31 o
   1   6   3      478.03      405.62      6.97 o
   2   6   3     1846.32     1917.44     17.27 o
   3   6   3       19.13       17.49      3.43 o
   4   6   3      210.06      200.87      5.98 o
   5   6   3      128.30      132.04      5.31 o
   6   6   3       64.08       72.27      4.65 o
   7   6   3      196.29      190.14      6.64 o
   8   6   3     1277.66     1303.97     16.60 o
   9   6   3       22.78       17.15      4.43 o
  10   6   3      259.35      268.61      9.41 o
  11   6   3       22.69       24.35      5.76 o
  12   6   3       41.88       47.26      6.64 o
  13   6   3       84.66      104.70      8.41 o
  14   6   3       24.26       32.21      6.97 o
 -14   7   3       30.26       37.08      6.86 o
 -13   7   3      423.99      407.95     12.40 o
 -12   7   3        2.29        7.30      5.20 o
 -11   7   3      602.25      654.97     16.05 o
 -10   7   3      217.56      218.80      9.96 o
  -9   7   3      645.86      608.71     14.50 o
  -8   7   3     1282.41     1183.89     19.81 o
  -7   7   3      416.94      429.86     11.84 o
  -6   7   3     2778.19     2779.49     28.78 o
  -5   7   3     1076.55     1040.90     13.72 o
  -4   7   3     1869.78     1797.91     19.04 o
  -3   7   3       27.22       25.79      3.54 o
  -2   7   3     1207.21     1155.67     14.17 o
  -1   7   3      118.81      111.12      4.43 o
   0   7   3       70.65       77.69      4.21 o
   1   7   3      193.68      230.54      5.76 o
   2   7   3     1419.41     1343.92     13.83 o
   3   7   3     2888.95     2929.78     28.89 o
   4   7   3       17.45       18.70      3.43 o
   5   7   3       39.73       39.18      4.21 o
   6   7   3       95.63       81.68      5.42 o
   7   7   3     2481.81     2439.38     26.45 o
   8   7   3     1154.92     1092.36     16.60 o
   9   7   3      230.63      223.78      8.41 o
  10   7   3       90.95       79.69      6.64 o
  11   7   3      106.58      116.54      8.96 o
  12   7   3      137.92      151.51      8.85 o
  13   7   3       78.22      102.71      8.52 o
  14   7   3      350.78      355.16     12.62 o
 -14   8   3       54.84       39.62      9.41 o
 -13   8   3       27.26       44.05      7.86 o
 -12   8   3     1285.58     1287.26     23.80 o
 -11   8   3      181.96      163.13      9.41 o
 -10   8   3       19.31       12.73      5.98 o
  -9   8   3      131.57      116.21      8.19 o
  -8   8   3      993.71     1005.59     18.59 o
  -7   8   3      889.38      798.96     16.05 o
  -6   8   3      911.51      944.17     13.83 o
  -5   8   3      188.82      203.31      6.75 o
  -4   8   3      183.88      171.99      6.20 o
  -3   8   3     2183.85     2107.58     21.80 o
  -2   8   3       66.41       54.67      4.43 o
  -1   8   3      621.57      617.01     10.51 o
   0   8   3      214.24      214.49      6.42 o
   1   8   3     1310.73     1260.81     15.27 o
   2   8   3      881.68      874.44     14.17 o
   3   8   3      293.39      303.91      7.64 o
   4   8   3     1074.26     1062.92     14.06 o
   5   8   3       63.75       67.29      4.87 o
   6   8   3       33.85       36.30      4.54 o
   7   8   3       70.59       80.02      5.64 o
   8   8   3      437.82      473.91     10.51 o
   9   8   3      475.47      477.56     10.85 o
  10   8   3        0.98        3.98      4.54 o
  11   8   3        2.19        0.00      5.20 o
  12   8   3       73.27       65.41      8.52 o
  13   8   3      461.88      467.93     15.61 o
 -13   9   3      240.25      241.60     14.39 o
 -12   9   3       44.00       36.74      7.30 o
 -11   9   3      375.92      419.24     13.83 o
 -10   9   3      134.62      146.20      9.08 o
  -9   9   3        4.57        9.41      5.20 o
  -8   9   3       54.44       42.61      6.42 o
  -7   9   3        3.62        5.64      4.43 o
  -6   9   3       81.40       86.22      5.64 o
  -5   9   3      312.43      319.52      9.41 o
  -4   9   3        4.91       10.74      3.76 o
  -3   9   3       32.48       42.06      4.54 o
  -2   9   3      686.30      675.56     11.62 o
  -1   9   3       89.28       89.09      5.20 o
   0   9   3       41.30       44.82      4.54 o
   1   9   3       54.61       55.01      4.54 o
   2   9   3      811.42      777.49     13.39 o
   3   9   3      160.34      159.04      7.08 o
   4   9   3      140.82      140.45      6.97 o
   5   9   3        8.40       13.17      4.54 o
   6   9   3       13.04       10.74      4.54 o
   7   9   3      428.15      416.03     10.85 o
   8   9   3      104.04       97.50      7.08 o
   9   9   3      348.72      349.84     11.07 o
  10   9   3       58.71       56.22      6.75 o
  11   9   3        6.16        2.88      5.53 o
  12   9   3       56.39       55.01      8.52 o
 -12  10   3        2.29        6.53      6.42 o
 -11  10   3        4.97        3.76      6.42 o
 -10  10   3       15.81       26.67      6.42 o
  -9  10   3        2.83        2.77      5.31 o
  -8  10   3       63.26       61.76      7.30 o
  -7  10   3      142.91      140.22      8.08 o
  -6  10   3       87.95       92.75      6.86 o
  -5  10   3        2.97        1.77      4.09 o
  -4  10   3        2.13        4.65      3.98 o
  -3  10   3       40.87       37.85      4.65 o
  -2  10   3       16.20       17.93      4.09 o
  -1  10   3       46.78       66.40      5.20 o
   0  10   3        6.57        8.41      3.87 o
   1  10   3       16.61       14.39      4.43 o
   2  10   3        0.69        2.43      4.87 o
   3  10   3        2.42        2.55      5.31 o
   4  10   3       97.94       95.51      7.64 o
   5  10   3      135.13      124.29      8.41 o
   6  10   3      142.53      149.30      8.96 o
   7  10   3      130.59      139.78      8.96 o
   8  10   3       12.91       11.62      6.20 o
   9  10   3       38.98       42.39      7.42 o
  10  10   3       49.44       50.69      7.75 o
  11  10   3        1.05        0.00      6.75 o
 -11  11   3       41.90       35.97      7.75 o
 -10  11   3       12.23        4.09      5.87 o
  -9  11   3       48.34       41.28      7.08 o
  -8  11   3      178.50      164.24      9.74 o
  -7  11   3       14.81       20.92      5.53 o
  -6  11   3      362.20      362.57     11.62 o
  -5  11   3      118.46      132.70      7.19 o
  -4  11   3      243.74      219.80      8.19 o
  -3  11   3        1.41        8.52      4.76 o
  -2  11   3        8.51        0.66      4.65 o
  -1  11   3        6.39        3.21      4.54 o
   0  11   3       92.99       93.52      6.86 o
   1  11   3        0.61        0.00      4.76 o
   2  11   3      190.45      201.10      9.63 o
   3  11   3      369.34      319.41     11.29 o
   4  11   3        1.64        2.43      5.20 o
   5  11   3       27.03       32.32      6.64 o
   6  11   3        9.40        9.85      5.98 o
   7  11   3      323.78      328.15     12.62 o
   8  11   3      275.15      259.86     11.62 o
   9  11   3        8.79       13.61      6.75 o
  10  11   3        3.01        6.75      7.08 o
 -10  12   3       17.53       16.82      6.97 o
  -9  12   3      128.48      108.24     11.07 o
  -8  12   3      227.23      230.42     13.39 o
  -7  12   3      248.39      225.56     11.84 o
  -6  12   3      253.11      289.30     12.62 o
  -5  12   3       19.65       37.30      6.20 o
  -4  12   3       19.75       30.44      6.09 o
  -3  12   3      498.49      524.16     13.72 o
  -2  12   3        5.86        0.89      5.09 o
  -1  12   3      103.05      122.85      7.97 o
   0  12   3        4.35        6.86      5.76 o
   1  12   3      198.97      184.83      9.85 o
   2  12   3      240.73      238.39     10.74 o
   3  12   3        1.90        5.09      5.87 o
   4  12   3      116.23      109.13      8.74 o
   5  12   3       25.13       17.49      6.97 o
   6  12   3        0.65        0.00      6.20 o
   7  12   3        0.87       21.58      7.08 o
   8  12   3       56.11       48.70      8.19 o
   9  12   3      184.09      174.42     10.96 o
  -8  13   3        7.32        7.30      7.64 o
  -7  13   3       16.77       26.45      7.30 o
  -6  13   3       24.91       27.67      7.42 o
  -5  13   3       66.53       53.57      7.19 o
  -4  13   3        3.89        4.21      5.64 o
  -3  13   3        3.82        2.66      5.64 o
  -2  13   3      259.79      260.42     10.51 o
  -1  13   3       25.69       27.00      6.64 o
   0  13   3       27.37       36.52      6.97 o
   1  13   3       12.54        6.53      6.64 o
   2  13   3      354.52      349.95     13.06 o
   3  13   3       96.26      108.46      9.19 o
   4  13   3      140.24      125.39      9.52 o
   5  13   3        1.31       12.40      6.53 o
   6  13   3       13.02        9.74      7.08 o
   7  13   3      154.05      165.02     10.96 o
  -6  14   3        1.16        0.00      6.86 o
  -5  14   3        3.92        9.41      7.08 o
  -4  14   3        1.05        6.86      6.20 o
  -3  14   3       92.91      100.49      8.52 o
  -2  14   3       64.88       53.12      7.53 o
  -1  14   3      118.11      134.69     10.07 o
   0  14   3        0.58        0.44      6.53 o
   1  14   3        0.41        2.43      6.75 o
   2  14   3      130.09      107.58      9.30 o
   3  14   3        0.49        0.00      6.42 o
   4  14   3      149.17      153.73     10.40 o
   5  14   3       18.17       11.95      6.97 o
  -1  15   3        9.45       13.06      7.53 o
   0  15   3       56.85       68.95      9.30 o
 -15   0   4       82.98       77.69     10.74 o
 -14   0   4       74.66       65.63     12.06 o
 -13   0   4     1779.22     1856.35     42.06 o
 -12   0   4       10.71       10.96      8.08 o
 -11   0   4       34.43       75.81      9.85 o
 -10   0   4      102.58      107.13     10.18 o
  -9   0   4     2230.17     2235.74     40.06 o
  -8   0   4     4977.32     4976.60     70.06 o
  -7   0   4       12.72       17.60      4.98 o
  -6   0   4      258.89      238.61      9.41 o
  -5   0   4       25.22       27.12      4.09 o
  -4   0   4     2423.76     2390.13     26.89 o
  -3   0   4        1.74        4.32      2.99 o
  -2   0   4     1896.04     1893.20     22.47 o
  -1   0   4      229.62      211.94      6.97 o
   0   0   4     2069.47     2058.66     23.46 o
   1   0   4      780.09      765.21     12.62 o
   2   0   4      495.06      380.50     10.07 o
   3   0   4     4288.88     4279.57     48.81 o
   4   0   4      419.32      428.86     11.73 o
   5   0   4      350.95      377.95     14.83 o
   6   0   4      783.81      737.65     20.92 o
   7   0   4       16.98       20.92      7.30 o
   8   0   4     1551.76     1516.91     32.21 o
   9   0   4       68.81       64.30      9.74 o
  10   0   4        2.95       10.96      7.75 o
  11   0   4      356.60      321.73     16.71 o
  12   0   4     1182.35     1216.54     32.65 o
  13   0   4        1.42        0.55      9.41 o
  14   0   4       21.59       17.27     10.40 o
 -15   1   4      475.01      493.39     13.83 o
 -14   1   4     1464.40     1306.96     20.47 o
 -13   1   4      120.68      125.39      7.86 o
 -12   1   4      440.33      463.28     11.73 o
 -11   1   4       57.85       46.48      5.53 o
 -10   1   4       22.55       27.12      4.54 o
  -9   1   4      482.30      461.18     10.29 o
  -8   1   4      766.22      753.58     12.17 o
  -7   1   4     2801.61     2850.10     26.67 o
  -6   1   4      716.93      718.94     11.07 o
  -5   1   4      203.41      196.12      5.53 o
  -4   1   4      293.18      296.28      6.09 o
  -3   1   4     5138.21     5057.17     38.96 o
  -2   1   4      840.74      890.93     10.85 o
  -1   1   4      550.89      576.28      8.41 o
   0   1   4       36.87       33.65      3.21 o
   1   1   4      884.99      870.24     10.51 o
   2   1   4     1158.11     1119.48     12.28 o
   3   1   4      408.45      380.28      7.19 o
   4   1   4      327.03      292.07      7.08 o
   5   1   4      868.08      814.46     12.95 o
   6   1   4     1250.96     1235.24     16.82 o
   7   1   4      436.84      408.28      9.74 o
   8   1   4     2243.88     2159.71     28.55 o
   9   1   4       67.41       56.89      5.87 o
  10   1   4      247.43      244.04     10.29 o
  11   1   4      263.83      294.06     11.51 o
  12   1   4        1.24        3.21      6.20 o
  13   1   4      459.38      462.40     15.16 o
  14   1   4       11.17       21.14      7.42 o
 -15   2   4        3.88        3.87      5.64 o
 -14   2   4       18.96       29.55      6.09 o
 -13   2   4      134.43      148.53      8.19 o
 -12   2   4       54.22       53.46      6.09 o
 -11   2   4        0.20        0.00      3.87 o
 -10   2   4       48.67       48.48      5.20 o
  -9   2   4      305.68      310.11      8.63 o
  -8   2   4      289.31      281.89      7.97 o
  -7   2   4       36.03       35.86      3.98 o
  -6   2   4      100.75      107.58      5.76 o
  -5   2   4        2.49        4.54      2.88 o
  -4   2   4       99.34      103.48      4.32 o
  -3   2   4       32.30       31.87      3.43 o
  -2   2   4      447.81      417.02      8.96 o
  -1   2   4      102.78      109.46      4.76 o
   0   2   4       65.51       71.27      3.76 o
   1   2   4      218.29      223.56      5.64 o
   2   2   4      202.14      195.23      5.20 o
   3   2   4      712.50      722.37      9.85 o
   4   2   4       19.37       18.37      3.32 o
   5   2   4        2.13        3.54      2.88 o
   6   2   4       18.51       15.83      3.98 o
   7   2   4      136.39      143.77      6.64 o
   8   2   4        1.64        5.09      4.32 o
   9   2   4        6.33        1.88      4.43 o
  10   2   4        3.26        0.00      4.43 o
  11   2   4       71.24       70.61      6.64 o
  12   2   4       46.54       40.95      6.42 o
  13   2   4        0.83        0.00      6.42 o
  14   2   4       11.88       12.40      7.42 o
 -15   3   4      107.29      113.22      8.41 o
 -14   3   4      357.34      322.51     11.07 o
 -13   3   4       21.99       18.59      5.42 o
 -12   3   4       96.68       91.09      6.64 o
 -11   3   4        7.24        2.66      4.65 o
 -10   3   4       14.23       12.95      4.87 o
  -9   3   4       97.34       86.99      6.42 o
  -8   3   4      204.28      194.68      7.86 o
  -7   3   4      599.25      603.95     12.17 o
  -6   3   4      126.37      120.41      6.09 o
  -5   3   4      644.94      635.72     10.51 o
  -4   3   4       37.76       33.31      3.32 o
  -3   3   4      747.59      718.50     10.85 o
  -2   3   4       35.44       32.10      3.21 o
  -1   3   4      633.97      648.44      9.19 o
   0   3   4        3.87        1.11      2.77 o
   1   3   4      279.51      261.75      6.20 o
   2   3   4       86.29       84.00      4.09 o
   3   3   4      150.57      157.16      5.64 o
   4   3   4       38.72       35.64      3.76 o
   5   3   4      420.56      413.15      8.52 o
   6   3   4      114.90      110.23      5.42 o
   7   3   4       64.99       57.55      5.64 o
   8   3   4      855.02      819.66     14.50 o
   9   3   4       32.80       32.54      5.31 o
  10   3   4       44.03       57.44      6.09 o
  11   3   4       48.89       61.98      6.97 o
  12   3   4       11.35       19.15      5.87 o
  13   3   4      107.06      116.32      8.74 o
 -14   4   4       41.06       65.19      8.63 o
 -13   4   4      780.28      813.02     17.49 o
 -12   4   4       27.00       23.35      5.98 o
 -11   4   4       16.46       30.77      5.87 o
 -10   4   4       79.27       83.67      6.86 o
  -9   4   4     1067.12     1039.46     17.04 o
  -8   4   4     2394.64     2217.37     26.01 o
  -7   4   4        3.80        2.55      3.87 o
  -6   4   4      154.38      159.81      6.86 o
  -5   4   4       45.17       60.43      4.54 o
  -4   4   4      983.97      872.78     13.61 o
  -3   4   4       20.97       25.01      3.32 o
  -2   4   4      752.12      717.73      9.96 o
  -1   4   4       34.63       38.18      3.54 o
   0   4   4     1075.41     1009.02     12.73 o
   1   4   4      439.41      401.42      7.53 o
   2   4   4      194.59      163.13      5.20 o
   3   4   4     2166.62     2091.09     21.03 o
   4   4   4      220.31      203.42      6.42 o
   5   4   4      157.16      164.13      6.09 o
   6   4   4      466.80      476.12      9.63 o
   7   4   4       19.07       27.34      4.76 o
   8   4   4      752.52      736.87     13.83 o
   9   4   4       54.74       43.50      5.76 o
  10   4   4        6.37       11.40      4.98 o
  11   4   4      130.24      123.62      8.08 o
  12   4   4      547.78      535.00     13.72 o
  13   4   4        3.06        5.64      6.09 o
 -14   5   4     1238.44     1246.20     25.46 o
 -13   5   4       81.13       72.71      9.08 o
 -12   5   4      278.34      310.89     12.73 o
 -11   5   4       19.63       34.75      6.86 o
 -10   5   4       29.26       27.00      6.31 o
  -9   5   4      499.30      469.93     11.73 o
  -8   5   4      402.52      422.11     10.85 o
  -7   5   4     2066.98     2052.35     24.68 o
  -6   5   4      721.36      661.50     12.73 o
  -5   5   4        1.24        6.53      3.43 o
  -4   5   4      150.63      156.05      5.42 o
  -3   5   4     5084.04     5189.76     38.29 o
  -2   5   4      885.67      895.47     11.51 o
  -1   5   4      222.36      211.83      5.98 o
   0   5   4      132.16      112.89      5.09 o
   1   5   4      469.39      426.87      7.97 o
   2   5   4     1093.27     1074.65     13.95 o
   3   5   4      276.17      252.89      7.86 o
   4   5   4      168.54      174.98      6.31 o
   5   5   4      345.93      330.03      8.30 o
   6   5   4     1226.39     1174.37     15.27 o
   7   5   4      697.88      680.43     11.73 o
   8   5   4     1255.77     1198.61     18.26 o
   9   5   4      114.96      105.69      7.19 o
  10   5   4      381.10      384.04     11.40 o
  11   5   4      300.85      336.01     11.40 o
  12   5   4        3.63        3.43      5.98 o
  13   5   4      364.66      380.50     13.06 o
 -13   6   4      461.19      480.77     16.05 o
 -12   6   4      149.12      159.93     10.62 o
 -11   6   4        1.18        4.21      6.09 o
 -10   6   4      137.48      158.71      9.41 o
  -9   6   4     1035.67     1116.16     21.14 o
  -8   6   4     1046.56      983.12     18.93 o
  -7   6   4      103.07      111.34      7.75 o
  -6   6   4      283.79      290.74     10.18 o
  -5   6   4       20.11       16.71      3.54 o
  -4   6   4      359.44      358.48      8.41 o
  -3   6   4      178.45      186.93      5.76 o
  -2   6   4     1536.59     1587.74     18.15 o
  -1   6   4      299.49      308.01      7.08 o
   0   6   4      154.09      165.46      5.98 o
   1   6   4      846.32      828.40     11.18 o
   2   6   4      611.63      610.48     10.62 o
   3   6   4     2336.43     2347.74     25.79 o
   4   6   4       44.44       53.23      4.87 o
   5   6   4       25.75       25.90      4.32 o
   6   6   4       25.72       20.92      4.21 o
   7   6   4      464.83      471.14     10.40 o
   8   6   4        7.82       15.27      5.20 o
   9   6   4        6.59        9.08      5.09 o
  10   6   4        3.50        3.98      5.20 o
  11   6   4      281.40      292.73     11.07 o
  12   6   4      187.89      215.37     10.40 o
 -13   7   4        5.28        0.00      6.64 o
 -12   7   4       14.21       12.84      7.42 o
 -11   7   4        4.40       11.51      6.31 o
 -10   7   4       71.31       78.03      8.19 o
  -9   7   4        0.87       11.40      5.76 o
  -8   7   4       27.24       31.76      6.09 o
  -7   7   4       26.77       33.42      5.98 o
  -6   7   4        2.04        3.76      4.98 o
  -5   7   4      452.67      441.92     11.18 o
  -4   7   4       52.28       66.40      4.98 o
  -3   7   4       97.21      101.05      5.53 o
  -2   7   4       91.62      107.13      5.53 o
  -1   7   4      341.62      343.76      8.52 o
   0   7   4        3.74        0.00      3.32 o
   1   7   4        1.54        0.00      3.43 o
   2   7   4      210.87      205.41      6.75 o
   3   7   4        5.31        4.43      4.32 o
   4   7   4       57.11       65.85      5.09 o
   5   7   4       21.62       26.01      4.32 o
   6   7   4      115.94      121.63      6.20 o
   7   7   4        1.98        7.42      4.32 o
   8   7   4        8.58       12.40      4.54 o
   9   7   4      167.33      156.16      8.41 o
  10   7   4       12.69        6.42      5.42 o
  11   7   4        3.04        2.77      5.76 o
  12   7   4       18.04       21.14      6.53 o
 -12   8   4       80.59       86.99      9.52 o
 -11   8   4        0.04        6.86      6.53 o
 -10   8   4       45.39       39.51      7.30 o
  -9   8   4       61.67       76.70      8.08 o
  -8   8   4      178.87      173.54      9.63 o
  -7   8   4        3.45        0.00      5.20 o
  -6   8   4       26.72       33.20      6.09 o
  -5   8   4       66.95       72.05      6.20 o
  -4   8   4        8.90        8.96      3.98 o
  -3   8   4       98.12      105.81      6.09 o
  -2   8   4        4.67        0.00      3.43 o
  -1   8   4       86.43       85.88      5.53 o
   0   8   4      102.56      105.36      6.42 o
   1   8   4       67.85       67.73      5.76 o
   2   8   4        0.06        3.32      4.43 o
   3   8   4      193.43      174.76      7.53 o
   4   8   4       37.42       41.17      5.53 o
   5   8   4       10.21        5.64      4.54 o
   6   8   4       71.75       73.38      5.64 o
   7   8   4      108.74      119.09      6.64 o
   8   8   4       58.28       61.65      5.98 o
   9   8   4       26.82       33.98      6.20 o
  10   8   4        7.77        2.43      5.42 o
  11   8   4        0.10        0.00      5.42 o
 -11   9   4        3.91        0.00      5.98 o
 -10   9   4        5.93        8.41      6.42 o
  -9   9   4      112.64      104.37      9.08 o
  -8   9   4       50.21       65.85      7.75 o
  -7   9   4      291.74      275.47     11.51 o
  -6   9   4      173.73      150.74      9.08 o
  -5   9   4       11.31        6.86      4.54 o
  -4   9   4        7.43       18.37      4.43 o
  -3   9   4     1317.15     1298.44     17.60 o
  -2   9   4      171.00      164.02      7.08 o
  -1   9   4       69.69       59.43      5.42 o
   0   9   4      135.87      123.85      6.97 o
   1   9   4       55.18       44.60      5.76 o
   2   9   4      269.11      265.84      9.08 o
   3   9   4       60.85       69.28      6.31 o
   4   9   4       15.34       11.95      4.65 o
   5   9   4       24.12       25.68      5.31 o
   6   9   4      186.02      185.16      8.41 o
   7   9   4      308.06      302.92     10.29 o
   8   9   4      124.88      120.75      7.97 o
   9   9   4       11.13        9.74      6.53 o
  10   9   4      183.55      190.03     13.06 o
 -10  10   4       23.80       28.66      7.19 o
  -9  10   4      363.98      402.08     14.28 o
  -8  10   4      468.50      437.05     14.61 o
  -7  10   4       19.40       32.32      7.08 o
  -6  10   4       63.80       63.97      7.53 o
  -5  10   4       31.08       25.23      5.76 o
  -4  10   4      169.35      160.92      7.53 o
  -3  10   4      159.61      133.03      7.08 o
  -2  10   4      702.38      750.93     13.72 o
  -1  10   4       96.57      117.32      7.53 o
   0  10   4       19.77       24.35      5.42 o
   1  10   4      440.41      409.28     11.51 o
   2  10   4      184.87      182.95      8.52 o
   3  10   4      839.55      807.37     15.38 o
   4  10   4        4.22        0.55      4.98 o
   5  10   4       54.80       47.15      7.19 o
   6  10   4        2.89        3.32      6.09 o
   7  10   4      168.70      176.53     10.29 o
   8  10   4        3.94        0.00      6.09 o
   9  10   4        5.26       14.72      7.08 o
  -9  11   4       15.10        8.52      6.86 o
  -8  11   4      117.37      148.41     10.18 o
  -7  11   4      119.50      160.26     10.40 o
  -6  11   4        3.18        2.43      6.09 o
  -5  11   4      129.36      111.45      8.19 o
  -4  11   4       84.96       97.28      6.97 o
  -3  11   4      168.93      189.14      8.30 o
  -2  11   4       50.66       53.90      6.09 o
  -1  11   4       88.82       96.40      8.63 o
   0  11   4       25.97       21.80      6.64 o
   1  11   4       11.25       10.29      6.31 o
   2  11   4      272.16      266.06     11.29 o
   3  11   4        2.94        6.20      6.31 o
   4  11   4       75.58       74.37      8.85 o
   5  11   4        2.00        7.53      6.31 o
   6  11   4      184.27      182.06     10.62 o
   7  11   4        0.27        0.77      6.20 o
   8  11   4       53.54       78.47      8.96 o
  -7  12   4       25.59       25.90      9.08 o
  -6  12   4        0.19        3.43      7.42 o
  -5  12   4       15.47        7.53      7.08 o
  -4  12   4       53.59       48.92      6.97 o
  -3  12   4       74.99       61.31      7.19 o
  -2  12   4       40.54       58.21      8.08 o
  -1  12   4      104.62      114.99      9.41 o
   0  12   4        2.01        4.65      6.86 o
   1  12   4        0.02        0.00      6.31 o
   2  12   4       19.29       15.49      6.75 o
   3  12   4        9.72       14.28      6.97 o
   4  12   4        2.50        4.21      6.42 o
   5  12   4        0.03        3.32      6.64 o
   6  12   4        0.32        0.44      6.42 o
  -5  13   4        0.06        0.00      6.86 o
  -4  13   4        0.26        0.00      6.75 o
  -3  13   4       68.62       65.52      8.63 o
  -2  13   4        0.54       10.40      6.86 o
  -1  13   4       28.01       41.50      8.19 o
   0  13   4       43.79       38.96      7.64 o
   1  13   4        0.82        0.00      6.86 o
   2  13   4       25.08       35.19      7.86 o
   3  13   4        2.60        1.44      6.86 o
 -13   1   5      468.92      528.58     17.38 o
 -12   1   5      244.55      278.57     13.17 o
 -11   1   5      218.28      188.04     11.29 o
 -10   1   5       92.27      103.15      8.96 o
  -9   1   5       19.97       30.44      6.42 o
  -8   1   5      377.15      340.66     12.28 o
  -7   1   5       88.65       93.52      7.86 o
  -6   1   5       11.00        6.64      4.87 o
  -5   1   5      447.93      433.29     12.62 o
  -4   1   5      523.14      511.10     13.17 o
  -3   1   5        2.52        3.76      3.54 o
  -2   1   5      372.99      368.33      8.63 o
  -1   1   5        7.43        3.43      3.54 o
   0   1   5      413.53      399.76      9.08 o
   1   1   5     1504.79     1489.35     17.82 o
   2   1   5       10.55        7.30      4.87 o
   3   1   5       21.17       32.76      5.09 o
   4   1   5       43.45       33.20      5.87 o
   5   1   5      121.98      143.10      8.30 o
   6   1   5        4.59       16.27      5.76 o
   7   1   5      411.73      386.81     12.84 o
   8   1   5      255.15      233.63     10.62 o
   9   1   5       29.99       26.56      6.64 o
  10   1   5       17.55       27.45      6.86 o
  11   1   5       26.88       11.40      6.86 o
 -13   2   5       26.19       25.01      6.97 o
 -12   2   5        5.39        0.77      5.42 o
 -11   2   5        5.65        2.99      5.42 o
 -10   2   5      124.90      137.02      8.30 o
  -9   2   5      290.45      290.08     10.07 o
  -8   2   5      315.09      319.30     10.40 o
  -7   2   5      188.59      201.54      8.30 o
  -6   2   5      328.18      322.40     10.62 o
  -5   2   5     1476.01     1443.97     22.58 o
  -4   2   5     3195.27     3110.18     36.85 o
  -3   2   5     2067.52     1939.69     21.25 o
  -2   2   5      108.72      109.13      5.76 o
  -1   2   5       29.46       28.66      4.21 o
   0   2   5      652.31      666.82     11.51 o
   1   2   5       78.74       77.25      5.42 o
   2   2   5     2189.91     2219.58     25.68 o
   3   2   5       51.13       45.49      5.42 o
   4   2   5       31.94       35.19      5.76 o
   5   2   5       67.89       59.54      6.75 o
   6   2   5      141.90      154.17      8.52 o
   7   2   5      570.94      582.81     15.05 o
   8   2   5      276.80      285.54     11.73 o
   9   2   5      165.77      176.19     10.18 o
  10   2   5      256.79      238.28     11.29 o
  11   2   5       82.04       87.99      9.30 o
 -13   3   5      967.66     1003.60     20.36 o
 -12   3   5      351.40      383.16     12.95 o
 -11   3   5      309.89      283.77     10.96 o
 -10   3   5      350.03      310.00     10.85 o
  -9   3   5       58.12       69.95      6.53 o
  -8   3   5      727.82      776.27     15.38 o
  -7   3   5       51.80       57.66      5.98 o
  -6   3   5        0.34        8.19      4.43 o
  -5   3   5      304.01      329.26      9.74 o
  -4   3   5     1007.74      971.06     15.83 o
  -3   3   5       80.90       89.09      4.98 o
  -2   3   5      374.19      359.14      7.97 o
  -1   3   5       25.73       31.65      4.32 o
   0   3   5      844.34      849.54     13.06 o
   1   3   5     2442.32     2477.46     27.56 o
   2   3   5       10.19        3.54      4.54 o
   3   3   5       85.42       92.52      6.31 o
   4   3   5       29.37       33.53      5.09 o
   5   3   5      257.55      264.07     10.51 o
   6   3   5       13.68       23.24      5.76 o
   7   3   5      649.16      594.21     15.05 o
   8   3   5      178.06      175.97     10.07 o
   9   3   5       24.87       22.36      6.64 o
  10   3   5      180.43      198.11     10.51 o
  11   3   5       23.77       17.38      6.75 o
 -12   4   5       57.53       74.59      9.19 o
 -11   4   5        1.20        0.00      5.20 o
 -10   4   5      208.68      221.35      9.74 o
  -9   4   5      271.50      274.92     10.18 o
  -8   4   5      139.15      139.67      7.97 o
  -7   4   5      193.80      198.88      8.41 o
  -6   4   5      171.08      180.51      7.97 o
  -5   4   5      454.78      491.40     11.73 o
  -4   4   5       12.57        8.08      4.43 o
  -3   4   5      264.04      268.94      7.30 o
  -2   4   5      142.22      144.98      5.76 o
  -1   4   5        7.75        7.53      3.43 o
   0   4   5        3.24        9.08      3.54 o
   1   4   5       96.84      107.80      5.87 o
   2   4   5      448.71      479.66     10.29 o
   3   4   5       18.21       29.66      4.43 o
   4   4   5        5.34        1.55      3.87 o
   5   4   5        2.84        0.00      4.76 o
   6   4   5      411.73      400.64     12.62 o
   7   4   5      271.27      311.88     11.62 o
   8   4   5       65.67       55.89      7.53 o
   9   4   5       15.97       18.15      6.53 o
  10   4   5       27.15       31.87      7.42 o
  11   4   5       94.68      101.71      9.74 o
 -12   5   5       22.92       10.18      7.19 o
 -11   5   5       20.57       26.23      7.30 o
 -10   5   5       26.74       27.78      6.97 o
  -9   5   5        9.94       10.18      5.98 o
  -8   5   5       11.41        9.85      5.76 o
  -7   5   5       47.81       34.53      5.64 o
  -6   5   5        0.26        0.00      4.09 o
  -5   5   5      135.35      126.06      7.08 o
  -4   5   5        0.85        0.44      3.87 o
  -3   5   5       54.56       62.20      4.87 o
  -2   5   5       53.41       60.65      4.65 o
  -1   5   5        0.79        6.64      3.87 o
   0   5   5        9.87       12.62      3.98 o
   1   5   5       99.06       84.44      5.53 o
   2   5   5       14.92        9.74      4.09 o
   3   5   5       22.87       28.22      4.43 o
   4   5   5        2.67        1.22      3.98 o
   5   5   5       10.44       12.06      4.32 o
   6   5   5        0.17        0.44      4.32 o
   7   5   5        0.27        4.21      5.09 o
   8   5   5       70.87       59.10      6.64 o
   9   5   5       11.51       13.50      6.53 o
  10   5   5        3.71        5.20      6.53 o
 -11   6   5       10.24       18.37      7.08 o
 -10   6   5       18.11       22.80      6.97 o
  -9   6   5       44.76       36.63      7.08 o
  -8   6   5       81.65      100.71      8.74 o
  -7   6   5       34.02       49.36      7.08 o
  -6   6   5      203.35      194.34      9.85 o
  -5   6   5      238.43      227.44     10.18 o
  -4   6   5      949.83      906.32     16.16 o
  -3   6   5      605.99      577.50     10.40 o
  -2   6   5      189.95      199.55      6.75 o
  -1   6   5        1.23        4.65      3.43 o
   0   6   5      214.86      208.07      7.30 o
   1   6   5       14.98       12.17      4.21 o
   2   6   5      494.54      486.08     10.96 o
   3   6   5        1.61        2.88      4.09 o
   4   6   5       44.80       45.27      5.31 o
   5   6   5       51.60       51.57      5.42 o
   6   6   5       18.39       15.94      5.20 o
   7   6   5      165.75      189.59      8.96 o
   8   6   5       94.97      113.66      8.08 o
   9   6   5       66.32       77.92      7.75 o
  10   6   5       62.54       63.31      7.42 o
 -10   7   5      221.18      213.05     12.06 o
  -9   7   5       18.96       34.75      7.64 o
  -8   7   5      225.04      241.71     11.51 o
  -7   7   5        3.10        3.98      5.53 o
  -6   7   5        6.90        3.21      5.98 o
  -5   7   5       34.15       48.36      6.97 o
  -4   7   5      328.62      311.99     10.51 o
  -3   7   5       65.35       63.20      5.76 o
  -2   7   5       82.80       94.63      6.20 o
  -1   7   5        3.88        4.54      4.65 o
   0   7   5      386.93      403.63     11.07 o
   1   7   5     1082.45     1069.56     19.81 o
   2   7   5        2.86        0.00      4.54 o
   3   7   5       14.89       16.93      5.20 o
   4   7   5        2.05        1.44      4.21 o
   5   7   5       86.76       79.80      6.31 o
   6   7   5        7.71        6.31      4.87 o
   7   7   5      173.63      169.22      8.85 o
   8   7   5       11.97       18.70      5.76 o
   9   7   5       11.08       10.51      6.09 o
 -10   8   5      171.96      175.53     11.07 o
  -9   8   5      253.31      252.89     12.17 o
  -8   8   5      156.82      188.59     11.07 o
  -7   8   5      115.89      112.11      9.08 o
  -6   8   5      118.74      135.13      9.52 o
  -5   8   5      538.08      550.94     15.27 o
  -4   8   5       24.06       17.38      5.53 o
  -3   8   5      186.50      212.50      9.30 o
  -2   8   5      116.51      129.82      6.97 o
  -1   8   5       14.14       19.04      5.31 o
   0   8   5        5.25        7.19      4.98 o
   1   8   5       88.20      118.98      8.08 o
   2   8   5      418.30      417.13     11.95 o
   3   8   5        8.39        9.63      5.20 o
   4   8   5        6.95        0.00      4.98 o
   5   8   5        5.00        1.00      5.53 o
   6   8   5      351.88      358.92     12.73 o
   7   8   5      320.97      346.41     13.17 o
   8   8   5       50.56       55.89      8.19 o
  -8   9   5      240.11      274.92     12.95 o
  -7   9   5       18.16       19.15      6.86 o
  -6   9   5        6.43       15.72      6.75 o
  -5   9   5        7.40        0.00      5.76 o
  -4   9   5      166.59      181.40     10.29 o
  -3   9   5       28.11       26.78      5.98 o
  -2   9   5        7.97       11.29      5.20 o
  -1   9   5        0.64        6.53      5.20 o
   0   9   5       18.30       29.66      6.09 o
   1   9   5       51.18       62.86      6.97 o
   2   9   5       13.56       12.28      5.64 o
   3   9   5       47.11       59.65      6.86 o
   4   9   5        1.89        6.42      5.42 o
   5   9   5      130.28      134.69      8.41 o
   6   9   5        1.19        2.21      5.42 o
   7   9   5      158.83      174.76      9.19 o
  -7  10   5        1.20       10.96      6.86 o
  -6  10   5      105.26      103.48      9.41 o
  -5  10   5       10.20       15.83      6.86 o
  -4  10   5       59.72       67.29      8.30 o
  -3  10   5       24.15       22.13      6.86 o
  -2  10   5      150.25      168.56      9.08 o
  -1  10   5        1.23        1.22      5.42 o
   0  10   5        6.20        1.00      5.53 o
   1  10   5       93.29       97.62      8.08 o
   2  10   5        2.41        0.00      6.20 o
   3  10   5       12.95       10.62      5.98 o
   4  10   5       25.94       24.90      6.09 o
   5  10   5       36.53       37.19      6.53 o
  -5  11   5        0.17        2.10      6.53 o
  -4  11   5       13.82       23.46      7.86 o
  -3  11   5        5.67        4.21      6.53 o
  -2  11   5        5.02        7.19      5.64 o
  -1  11   5        0.03        1.77      5.87 o
   0  11   5       36.73       33.87      7.42 o
   1  11   5      115.03      125.84      9.96 o
   2  11   5        0.31       13.39      7.08 o
   3  11   5        4.46        0.11      6.75 o
 -10   0   6      611.15      613.14     25.34 o
  -9   0   6      150.72      174.87     16.38 o
  -8   0   6        2.86        4.76      8.52 o
  -7   0   6        3.79       13.28      9.41 o
  -6   0   6      148.28      161.03     13.83 o
  -5   0   6        3.38        0.00      7.53 o
  -4   0   6      515.64      572.30     22.02 o
  -3   0   6     1017.52     1043.77     28.66 o
  -2   0   6       28.35       30.99      6.97 o
  -1   0   6      177.64      190.58     10.96 o
   0   0   6      150.01      143.32     10.07 o
   1   0   6      567.62      610.15     31.76 o
   2   0   6       33.67       62.42     10.74 o
   3   0   6       22.18       32.10      9.52 o
   4   0   6       11.36       19.37      8.96 o
   5   0   6      216.85      216.70     15.16 o
   6   0   6      120.09      145.65     13.95 o
   7   0   6      206.61      209.40     15.94 o
   8   0   6       12.47        0.00      9.52 o
 -10   1   6      298.66      286.87     13.50 o
  -9   1   6      625.35      670.25     18.48 o
  -8   1   6        6.43        9.85      6.53 o
  -7   1   6       54.21       52.46      7.64 o
  -6   1   6       15.30       18.15      6.31 o
  -5   1   6      254.17      267.72     11.40 o
  -4   1   6      103.01      101.82      8.30 o
  -3   1   6      217.99      189.14      9.63 o
  -2   1   6        9.24       11.84      4.43 o
  -1   1   6       91.01       81.79      6.20 o
   0   1   6      143.61      155.50      7.97 o
   1   1   6       40.38       27.67      5.87 o
   2   1   6      589.31      565.44     15.27 o
   3   1   6        3.55        4.65      5.87 o
   4   1   6      358.68      369.10     12.95 o
   5   1   6       16.46       27.45      6.86 o
   6   1   6      118.04      107.58      8.85 o
   7   1   6        7.41        3.54      6.64 o
   8   1   6        7.84        6.42      6.64 o
 -10   2   6       26.02       30.55      7.53 o
  -9   2   6        0.59        5.98      6.64 o
  -8   2   6       24.51       22.25      6.97 o
  -7   2   6        1.44        1.99      5.98 o
  -6   2   6       66.97       80.57      8.41 o
  -5   2   6        1.74        6.53      5.87 o
  -4   2   6      253.00      264.51     11.29 o
  -3   2   6       35.58       40.29      6.75 o
  -2   2   6        1.00        1.22      4.21 o
  -1   2   6       17.42       20.14      4.76 o
   0   2   6       24.42       13.39      5.98 o
   1   2   6       50.33       53.23      6.20 o
   2   2   6        7.98        0.00      5.31 o
   3   2   6        0.02        0.11      5.76 o
   4   2   6        1.76        8.30      6.20 o
   5   2   6       34.89       41.06      7.19 o
   6   2   6       34.22       23.68      6.75 o
   7   2   6        1.88        1.33      5.98 o
   8   2   6       27.65       19.81      7.19 o
  -9   3   6       79.92       90.53      9.41 o
  -8   3   6        0.70        0.22      6.09 o
  -7   3   6       76.28       60.98      8.19 o
  -6   3   6       22.90       31.99      7.08 o
  -5   3   6       74.51       76.59      8.08 o
  -4   3   6       34.79       40.84      7.08 o
  -3   3   6      105.64       94.07      8.30 o
  -2   3   6        0.06        4.21      4.32 o
  -1   3   6        7.58        4.32      4.98 o
   0   3   6        2.34        8.96      5.20 o
   1   3   6        1.99        0.66      5.09 o
   2   3   6      125.11      116.10      7.97 o
   3   3   6        4.69        0.00      5.09 o
   4   3   6      138.82      139.45      9.30 o
   5   3   6        1.31        0.22      5.98 o
   6   3   6        4.27        8.41      6.20 o
   7   3   6        1.44        5.31      6.53 o
  -9   4   6       70.11       63.08     10.51 o
  -8   4   6        9.61        6.42      6.64 o
  -7   4   6        1.66        2.32      6.97 o
  -6   4   6       90.37       80.68      8.52 o
  -5   4   6        0.19        1.11      5.87 o
  -4   4   6      249.90      265.40     11.51 o
  -3   4   6      612.30      590.34     15.83 o
  -2   4   6       15.28       13.39      4.65 o
  -1   4   6       92.30       92.75      7.97 o
   0   4   6      109.50      100.27      7.53 o
   1   4   6      249.68      249.57      9.74 o
   2   4   6       19.17       23.46      5.76 o
   3   4   6       34.78       22.58      6.86 o
   4   4   6        5.39        1.66      5.87 o
   5   4   6      105.31      106.69      9.08 o
   6   4   6       69.06       70.39      8.41 o
   7   4   6       87.38       85.22      8.96 o
  -8   5   6        1.77        0.00      6.97 o
  -7   5   6       24.77       26.56      8.30 o
  -6   5   6        1.07        0.00      6.75 o
  -5   5   6      126.87      151.18     11.84 o
  -4   5   6       51.39       65.19      9.19 o
  -3   5   6      109.88      120.08      8.85 o
  -2   5   6       74.40       65.30      7.30 o
  -1   5   6       79.68       74.93      7.19 o
   0   5   6      239.23      250.46      9.74 o
   1   5   6       32.74       32.87      5.98 o
   2   5   6      490.44      480.88     14.17 o
   3   5   6        3.54       11.62      5.64 o
   4   5   6      286.35      283.55     12.17 o
   5   5   6       12.74       21.14      7.08 o
   6   5   6      105.95      104.26      9.30 o
  -7   6   6        1.40        0.00      7.42 o
  -6   6   6      245.31      250.68     14.06 o
  -5   6   6       10.48       15.61      7.53 o
  -4   6   6      928.83      918.93     23.24 o
  -3   6   6       88.23      127.17     10.96 o
  -2   6   6        5.30       11.62      6.86 o
  -1   6   6      117.08      122.30      9.19 o
   0   6   6       77.17       66.29      7.75 o
   1   6   6      220.98      282.22     12.28 o
   2   6   6       30.32       21.14      6.86 o
   3   6   6        0.13        2.88      5.20 o
   4   6   6        8.31        7.86      6.31 o
   5   6   6      117.75      127.61      9.85 o
  -6   7   6        9.19        0.00      6.20 o
  -5   7   6        6.89       15.49      6.64 o
  -4   7   6        0.54       12.28      6.31 o
  -3   7   6        4.30       15.49      9.41 o
  -2   7   6        1.94        0.00      5.76 o
  -1   7   6       10.10       14.06      5.53 o
   0   7   6       96.49       97.95      8.85 o
   1   7   6       15.15       18.15      7.19 o
   2   7   6        1.49        1.88      6.97 o
   3   7   6       10.35       13.28      7.08 o
   4   7   6        5.09        0.33      6.31 o
  -4   8   6       10.09        6.64      7.64 o
  -3   8   6      131.78      113.77     11.18 o
  -2   8   6        4.28        0.00      6.53 o
  -1   8   6       10.83       22.25      6.20 o
   0   8   6       32.14       29.66      6.64 o
   1   8   6        9.29        9.19      5.98 o
   2   8   6        3.43        8.19      6.20 o
  -2   1   7       24.03       36.19      8.63 o
  -1   1   7       76.59       99.39     13.61 o
   0   1   7       12.21        7.97      6.86 o
 
